# Supplementary material for: Comparative Transcriptome Analysis Provides Insights into the Polyunsaturated Fatty Acid Synthesis Regulation of Fat-1 Transgenic Sheep
Source: Int J Mol Sci. 2020 Feb 7;21(3):1121. doi: 10.3390/ijms21031121 (PMC7038019; doi:10.3390/ijms21031121)
Supplement: Supplementary file 1 [file ijms-21-01121-s001.zip]

Archive with 3 entries (2 files):
- ijms-691108-supplementary-revised 1/
- ijms-691108-supplementary-revised 1/ijms-691108-Supplementary Materials-revised.pdf
- ijms-691108-supplementary-revised 1/Supplementary Tables.xlsx
