# Supplementary material for: Comparative Transcriptome Analysis Provides Insights into the Polyunsaturated Fatty Acid Synthesis Regulation of Fat-1 Transgenic Sheep
Source: Int J Mol Sci. 2020 Feb 7;21(3):1121. doi: 10.3390/ijms21031121 (PMC7038019; doi:10.3390/ijms21031121)
Supplement: Supplementary file 1 [file ijms-21-01121-s001.zip › ijms-691108-supplementary-revised 1/Supplementary Tables.xlsx]

## Sheet: Table S1
Table S1. The gene expression of Exogenous fat-1in ten tissues.
Sample	experimental replication	liver	spleen	kidney	heart	lung	brain	testis	crureus	gluteus	dorsal muscles
DAF2_001
	Rep1	28.2956	28.6845	27.203	23.5426	28.225	25.6722	30.7828	33.2584	30.1363	30.0125
	Rep2	28.0925	29.1798	27.8331	23.7935	27.7312	25.3624	30.8469	33.1191	29.6794	29.9397
	Rep3	28.1649	28.9793	26.8587	23.8346	28.2582	24.9719	30.78	33.2609	30.2999	29.9036
DAF2_002
	Rep1	31.2323	28.6356	30.5244	26.9268	28.4303	25.9442	29.7614	28.5061	29.2623	29.7408
	Rep2	31.5402	29.0695	31.353	27.165	28.3953	26.5459	29.9847	29.3546	29.1259	29.9206
	Rep3	31.4643	29.0333	30.7983	27.332	28.1203	26.3818	29.9327	28.6373	29.2164	29.6711
DAF2_003
	Rep1	32.175	29.7007	27.2832	25.3102	27.0197	26.8	30.5044	27.2755	27.6884	27.8113
	Rep2	31.753	30.2071	27.7687	25.7511	27.0748	26.6167	30.6568	27.7668	27.1918	27.3144
	Rep3	31.5826	29.8764	27.8544	25.7197	26.5765	27.6517	30.3781	28.2478	27.3343	27.4904
DAF2_004
	Rep1	26.6106	26.6106	26.6106	25.7627	26.6106	30.5943	25.4447	29.4889	28.1204	27.1604
	Rep2	26.6106	26.6106	26.6106	26.08	26.6106	31.3393	25.3628	29.6166	28.3104	27.6701
	Rep3	26.6106	26.6106	26.6106	25.7349	26.6106	30.9016	25.9366	29.6607	27.3461	27.7675
DAF2_005
	Rep1	27.4984	29.8113	26.4576	25.7155	29.1783	29.2567	27.5961	25.8222	27.3978	28.5098
	Rep2	27.7106	30.0779	26.5686	25.7107	29.068	28.8016	27.4713	25.8448	27.577	28.6803
	Rep3	27.2844	29.7205	26.6124	24.9068	29.0004	28.678	27.3602	25.6331	27.4622	28.7126

## Sheet: Table S2
Table S2. Sample information and Sequencing statistics in this study
Sample	Sample Type	Total reads	Mapped reads	Mapping rate	Duplication	Insert size	mapping quality	Depth	1X	2X	3X	4X
DAF_1_001	fat-1 transgenic abnormal fetus	8180726	6717008	0.8211	0.2699	170	6.5587	1.7724X	0.022	0.0131	0.0085	0.0069
DAF_1_002	fat-1 transgenic abnormal fetus	8224890	6741584	0.8197	0.2705	169	6.6445	1.8613X	0.022	0.0131	0.0085	0.0069
DAF_1_003	fat-1 transgenic abnormal fetus	8195230	6720174	0.82	0.2697	170	6.1404	1.7581X	0.022	0.0131	0.0086	0.0069
DAF_1_004	fat-1 transgenic abnormal fetus	8195744	6712542	0.819	0.2693	170	6.1946	1.7859X	0.022	0.0131	0.0085	0.0069
DAF_1_005	fat-1 transgenic abnormal fetus	8017946	6572758	0.8198	0.2682	170	6.1872	1.7827X	0.0218	0.0129	0.0084	0.0068
DAF_2_001	fat-1 transgenic normal fetuses	8069586	6523596	0.8084	0.4151	167	7.2232	1.2455X	0.0134	0.0078	0.005	0.0042
DAF_2_002	fat-1 transgenic normal fetuses	8074132	6516464	0.8071	0.4142	167	7.2015	1.3045X	0.0134	0.0078	0.005	0.0042
DAF_2_003	fat-1 transgenic normal fetuses	8061648	6496694	0.8059	0.4109	167	7.1488	1.3149X	0.0134	0.0078	0.005	0.0041
DAF_2_004	fat-1 transgenic normal fetuses	3596698	2901982	0.8068	0.3286	166	5.5196	1.4572X	0.0136	0.0049	0.0031	0.0025
DAF_2_005	fat-1 transgenic normal fetuses	8092506	6681378	0.8256	0.4168	167	7.3778	1.292X	0.0134	0.0079	0.0051	0.0042
DAF_4_001	fat-1 transgenic postnatal lambs	7835668	6287054	0.8024	0.2847	192	5.8564	1.8756X	0.0172	0.0098	0.0067	0.0054
DAF_4_002	fat-1 transgenic postnatal lambs	7893958	6322136	0.8009	0.2855	192	6.0889	1.8374X	0.0172	0.0098	0.0067	0.0054
DAF_4_003	fat-1 transgenic postnatal lambs	7854214	6285992	0.8003	0.2844	192	5.9531	1.8422X	0.0173	0.0098	0.0067	0.0054
DAF_4_004	fat-1 transgenic postnatal lambs	7848776	6281494	0.8003	0.2833	192	5.7444	1.7141X	0.0173	0.0098	0.0067	0.0054
DAF_4_005	fat-1 transgenic postnatal lambs	6134896	4909574	0.8003	0.2686	192	5.4882	1.4169X	0.0152	0.0086	0.0058	0.0047
DAF_4_006	fat-1 transgenic postnatal lambs	7853408	6438200	0.8198	0.2872	191	5.8435	1.8002X	0.0174	0.0099	0.0068	0.0055
DAFG5_001	fat-1 transgenic silencing cells	8517460	7537330	0.8849	0.2844	187	4.0319	2.4868X	0.0185	0.0122	0.009	0.0075
DAFG5_002	fat-1 transgenic silencing cells	8550072	7568788	0.8852	0.2846	187	4.0655	2.5009X	0.0185	0.0122	0.009	0.0075
DAFG5_003	fat-1 transgenic silencing cells	8552746	7565600	0.8846	0.2848	187	3.9891	2.5015X	0.0186	0.0122	0.009	0.0075
DAFG5_004	fat-1 transgenic silencing cells	8525468	7537286	0.8841	0.2845	187	4.0865	2.4924X	0.0185	0.0122	0.009	0.0075
DAFG5_005	fat-1 transgenic silencing cells	8548968	7562580	0.8846	0.2849	187	3.9317	2.5066X	0.0185	0.0122	0.009	0.0075
DAFG5_006	fat-1 transgenic silencing cells	7784108	6885866	0.8846	0.2788	187	3.8768	2.2922X	0.0179	0.0117	0.0086	0.0071
DAFG6_001	fat-1 transgenic expressing cells	8547032	7525706	0.8805	0.3016	186	3.9432	2.1128X	0.0162	0.0109	0.0081	0.0068
DAFG6_002	fat-1 transgenic expressing cells	8580798	7557258	0.8807	0.3017	186	3.7672	2.1163X	0.0163	0.0109	0.0082	0.0068
DAFG6_003	fat-1 transgenic expressing cells	8578364	7549336	0.88	0.302	186	3.5922	2.1247X	0.0162	0.0109	0.0082	0.0068
DAFG6_004	fat-1 transgenic expressing cells	8557910	7531932	0.8801	0.3018	187	3.7276	2.1281X	0.0162	0.0109	0.0082	0.0068
DAFG6_005	fat-1 transgenic expressing cells	8571182	7543582	0.8801	0.3022	187	3.7917	2.1367X	0.0162	0.0109	0.0082	0.0068
DAFG6_006	fat-1 transgenic expressing cells	8565472	7535246	0.8797	0.3016	187	3.8215	2.1299X	0.0163	0.0109	0.0081	0.0068

## Sheet: Table S3
Table S3. The basic alignment information for RNA-seq data generated from Fat-1 transgenic sheep.
Sample	Raw reads	Clean reads	Q20(%)	Q30(%)	Total mapped reads	Mapping rate（%）
DAF_1	39848566	36552962	99.08	94.48	30620019	81.99
DAF_2	38325852	34986000	99.03	94.25	28466547	81.08
DAF_4	48320926	43308188	99.02	94.17	35360588	80.4
DAFG5	47296272	45933768	99.07	94.49	40568004	88.47
DAFG6	48124092	46631596	99.05	94.39	41129209	88.02

## Sheet: Table S4
Table S4. The gene expression of all Ref. genes
gene_id	genename	DAFG5_001	DAFG5_002	DAFG5_003	DAFG5_004	DAFG5_005	DAFG5_006	DAFG6_001	DAFG6_002	DAFG6_003	DAFG6_004	DAFG6_005	DAFG6_006	DAF_1_001	DAF_1_002	DAF_1_003	DAF_1_004	DAF_1_005	DAF_2_001	DAF_2_002	DAF_2_003	DAF_2_004	DAF_2_005	DAF_4_001	DAF_4_002	DAF_4_003	DAF_4_004	DAF_4_005	DAF_4_006
gene24640	IFIT2	21	33	26	37	42	26	29	44	29	38	42	29	7	9	15	14	9	2	5	5	0	3	9	7	14	4	5	7
gene24641	IFIT3	22	23	40	37	35	37	42	46	34	50	57	51	6	6	23	10	19	18	17	13	6	7	11	19	10	11	4	11
gene24642	LOC101102194	23	28	29	22	27	11	19	21	20	18	13	0	0	3	2	3	0	0	0	0	0	0	0	0	0	0	0	3
gene24643	LOC105612361	0	0	18	0	0	17	0	0	0	0	17	22	0	0	4	0	3	0	0	0	0	0	2	0	2	0	4	0
gene24644	IFIT5	199	185	151	166	178	148	181	148	168	173	152	161	108	114	97	101	86	28	29	27	10	22	68	51	89	54	49	75
gene24645	SLC16A12	0	0	0	0	0	0	0	0	0	0	0	0	0	0	3	2	0	0	0	0	0	0	2	0	2	0	0	2
gene24646	PANK1	16	10	14	12	14	15	9	10	16	16	3	7	18	18	19	20	21	3	0	2	0	0	15	9	13	13	8	7
gene24648	LOC105604222	0	0	0	2	1	0	3	0	0	0	3	5	0	2	7	3	0	0	0	0	0	2	3	0	0	6	2	2
gene24649	KIF20B	60	51	66	61	67	50	33	35	32	22	41	15	49	45	46	43	63	21	13	8	7	14	24	23	20	20	26	21
gene29073	LOC101111949	0	0	0	0	0	0	0	0	0	0	0	0	0	0	0	0	0	0	0	0	0	0	0	0	0	0	2	0
gene29074	LOC101112208	6	3	3	0	7	7	0	7	7	8	9	6	11	11	13	10	3	4	6	0	3	3	10	10	6	9	0	12
gene11269	NOX5	0	0	0	0	0	0	0	0	0	0	0	0	0	0	0	0	3	0	0	0	0	0	0	0	0	0	0	0
gene11262	FEM1B	170	164	176	194	187	182	212	191	166	191	197	167	172	160	154	147	179	179	168	215	88	178	211	176	159	193	165	193
gene11263	ITGA11	92	132	146	81	107	104	42	33	30	47	43	52	15	21	21	18	3	0	0	0	0	0	3	0	2	3	0	0
gene11260	CLN6	16	7	16	17	17	8	21	10	20	9	17	16	7	7	8	3	2	0	0	0	0	0	7	6	3	7	3	7
gene11266	ANP32A	360	316	346	377	318	323	296	344	326	316	364	266	485	458	580	482	540	628	442	696	310	438	673	664	651	664	503	513
gene11267	LOC101106331	0	0	0	0	0	0	0	0	0	0	0	0	0	2	0	0	0	0	0	0	0	0	0	0	0	0	0	0
gene11264	CORO2B	131	152	142	139	169	171	173	167	196	150	160	173	14	14	21	16	15	40	47	50	29	52	8	37	7	6	4	6
gene21190	LOC105602948	214	230	215	217	253	215	218	245	209	223	244	239	278	276	310	279	299	272	280	286	126	248	275	255	268	295	230	313
gene10125	FAM151B	30	24	17	27	19	26	19	22	10	17	17	32	8	11	9	15	10	14	21	12	6	13	8	10	9	17	11	6
gene4937	SPATA21	0	5	0	2	6	6	6	2	8	0	2	0	18	0	20	0	0	75	53	75	34	63	18	12	20	21	7	12
gene4936	NECAP2	273	302	290	281	314	263	348	311	322	344	333	351	237	212	201	219	204	235	198	206	74	199	148	171	181	171	147	179
gene4935	CROCC	95	104	109	100	106	84	100	107	119	95	96	101	228	233	236	224	217	154	174	153	71	165	161	187	209	178	135	164
gene4934	MFAP2	489	528	524	501	481	490	681	764	724	709	728	684	1128	1219	1136	1119	1119	1673	1679	1656	811	1753	555	557	528	565	381	522
gene4933	ATP13A2	64	54	53	67	66	47	49	57	73	56	68	50	55	72	45	47	48	8	10	11	2	13	29	44	27	32	22	27
gene4932	LOC105611576	71	68	73	85	65	74	96	89	78	97	99	100	67	62	59	52	62	52	48	43	23	41	40	53	38	55	41	50
gene4931	SDHB	114	172	143	137	144	136	173	171	148	160	177	163	273	276	260	269	256	298	287	331	93	293	319	316	292	324	248	320
gene4930	PADI2	0	0	0	0	0	0	0	0	0	0	0	0	0	0	0	2	0	0	0	0	0	0	0	0	3	0	0	0
gene4939	FBXO42	78	97	70	77	93	69	60	82	67	65	64	79	109	101	102	93	86	29	23	43	14	40	75	83	81	83	51	89
gene4938	SZRD1	281	315	299	308	255	260	340	288	302	272	337	274	256	204	230	226	211	93	82	95	38	85	147	178	170	142	130	145
gene5048	NACC2	18	29	20	32	22	28	14	23	19	19	27	15	9	8	7	11	0	0	0	0	0	0	5	3	7	4	2	8
gene5049	UBAC1	1036	1106	1066	1040	1039	904	1201	1255	1208	1142	1226	1232	464	463	467	466	454	260	235	239	121	249	496	529	461	446	415	457
gene5044	QSOX2	285	258	288	287	267	236	232	274	299	252	263	264	188	153	153	177	175	118	148	130	55	160	134	124	104	143	116	147
gene5046	LOC105607253	0	0	0	0	0	0	0	0	0	0	0	0	2	0	0	2	0	0	0	0	0	0	0	0	0	0	0	0
gene5047	C3H9orf69	57	58	48	54	69	59	44	56	63	67	55	55	31	34	43	29	41	6	5	9	0	7	20	23	17	18	20	14
gene5040	DNLZ	51	38	46	38	64	44	73	50	55	53	49	54	72	66	79	84	64	285	288	307	146	286	92	99	90	101	87	83
gene5041	GPSM1	76	95	65	81	81	72	53	55	54	47	69	64	34	40	45	50	23	0	0	0	0	0	6	11	12	18	7	15
gene5042	CCDC187	7	3	0	0	3	4	2	8	0	4	2	2	0	0	0	0	0	0	0	0	0	0	0	0	0	0	0	0
gene5043	LOC105607222	0	2	3	3	0	0	2	6	0	3	3	0	0	0	0	0	0	0	0	0	0	0	0	0	0	0	0	2
gene2218	ECE2	202	169	157	184	177	189	205	218	236	201	217	215	26	39	24	14	29	37	41	29	19	35	16	12	12	3	7	9
gene2212	THPO	0	3	0	5	3	0	0	0	0	0	0	0	22	20	26	22	31	7	7	7	7	14	22	18	26	22	11	11
gene3802	LOC101108109	0	0	0	0	0	0	0	0	0	0	0	0	0	0	0	1	0	3	1	3	2	2	0	0	0	0	0	0
gene2213	POLR2H	120	120	114	117	121	105	141	118	140	145	147	113	192	152	170	178	171	198	181	217	120	224	206	192	228	214	164	202
gene7358	C3H12orf57	233	255	294	231	235	210	350	347	304	316	314	289	313	305	308	307	316	314	329	394	157	370	247	239	262	229	209	248
gene7359	ATN1	496	464	421	500	499	439	437	443	476	421	448	454	357	341	365	381	348	104	91	84	54	70	224	194	197	224	175	200
gene7357	PTPN6	0	0	0	0	0	0	0	0	0	0	0	0	24	18	17	6	27	11	10	11	3	21	7	4	5	0	0	3
gene7354	EMG1	288	277	223	271	227	260	329	315	289	289	296	310	296	306	292	246	261	285	323	299	157	297	309	273	262	297	244	315
gene7355	PHB2	242	221	272	262	269	219	325	292	310	274	332	314	378	397	362	381	402	689	661	690	298	634	564	582	494	553	411	568
gene7352	C1S	318	309	304	319	296	306	465	427	447	471	458	448	204	203	185	226	232	98	110	116	53	110	54	52	43	46	51	62
gene7353	LPCAT3	148	142	158	143	144	141	204	140	163	195	158	181	99	105	103	116	112	79	71	93	38	66	90	59	85	88	55	73
gene7350	LOC105614854	440	405	463	432	428	401	416	463	466	427	392	451	258	247	247	250	251	86	98	119	41	109	182	185	176	214	146	183
gene7351	LOC101107430	304	307	288	268	299	288	453	388	393	368	398	402	256	277	329	307	269	259	268	243	153	267	167	179	155	143	133	152
gene939	CTTNBP2NL	100	93	69	109	78	70	68	72	81	82	87	101	58	67	61	67	64	35	44	52	17	43	47	56	52	57	42	60
gene20318	LOC101118133	684	690	725	667	757	610	950	879	866	902	895	873	249	259	259	276	237	589	523	542	271	555	163	155	163	160	142	158
gene20316	LOC105602535	10	7	9	5	3	10	10	8	3	8	10	10	11	6	5	3	13	9	11	15	5	9	15	14	15	18	10	18
gene20317	LOC101113531	36	41	48	32	47	35	32	34	25	33	30	29	29	35	32	39	37	31	25	33	18	25	34	36	38	30	26	34
gene20314	LOC101117617	0	1	3	2	1	2	1	1	2	1	0	1	3	3	2	3	1	1	0	0	0	1	1	2	2	2	1	2
gene20315	ESM1	26	14	23	23	7	13	2	9	6	6	10	0	10	9	19	15	8	14	8	15	0	10	9	5	5	8	0	8
gene20312	LOC101117107	0	0	0	0	0	0	0	0	0	0	0	0	0	0	0	0	0	0	0	0	0	0	0	0	0	0	2	0
gene20310	GPX8	433	394	428	398	446	384	443	418	452	469	438	456	204	222	204	254	211	139	140	144	69	143	130	144	125	139	98	143
gene8843	AP1M1	162	163	148	147	155	123	170	152	128	171	159	130	55	71	70	71	59	14	14	12	3	19	42	27	34	34	14	18
gene933	TMIGD3	0	0	0	0	0	0	0	0	0	0	0	0	0	0	0	0	2	0	0	0	0	0	0	0	0	0	0	0
gene930	WDR77	150	160	147	143	162	161	139	125	107	147	123	164	60	62	66	63	65	43	49	57	18	46	50	36	46	33	37	50
gene22224	FANCD2	72	63	62	69	77	56	41	34	51	44	20	32	75	67	82	67	78	22	22	34	7	47	52	55	59	67	43	47
gene22225	EMC3	262	238	244	256	238	221	324	299	275	292	292	296	125	119	90	109	135	84	109	106	41	114	91	69	85	72	57	98
gene22226	PRRT3	3	12	5	3	7	4	9	0	7	10	11	16	0	0	0	0	0	0	0	2	0	0	0	0	0	0	0	0
gene22227	CRELD1	133	121	123	145	142	130	159	151	153	145	163	176	423	419	395	352	345	251	228	246	97	226	306	239	233	260	197	274
gene22220	IRAK2	20	23	25	25	24	25	26	23	15	19	23	23	47	27	28	44	45	22	20	22	6	13	42	43	60	47	29	51
gene22221	VHL	62	88	73	62	100	71	84	81	95	110	75	92	33	42	46	42	44	18	35	28	17	37	26	18	20	22	4	24
gene22222	BRK1	210	167	177	177	167	157	184	181	193	186	186	157	126	102	115	121	121	41	40	31	15	31	96	89	89	97	65	87
gene8847	RAB8A	127	119	113	109	99	100	101	111	127	114	106	115	34	36	27	37	29	2	0	0	0	0	11	20	17	3	11	11
gene22228	IL17RC	136	130	129	135	120	99	146	134	172	139	166	133	105	109	97	105	97	112	125	144	55	147	86	85	60	78	60	103
gene22229	IL17RE	0	1	2	0	0	2	0	4	2	2	4	0	3	6	3	8	3	0	5	3	0	2	0	0	0	0	1	0
gene8846	HSH2D	0	0	0	3	3	0	0	3	0	0	0	0	8	9	7	7	5	11	12	20	3	15	7	6	6	3	3	8
gene8008	CAV1	108	89	108	94	84	100	57	70	51	51	55	46	52	60	43	59	69	6	6	0	0	6	21	22	22	31	19	28
gene8007	TRNAW-CCA	0	0	0	0	0	0	1	0	0	0	0	0	0	0	0	0	0	0	0	0	0	0	0	0	0	0	0	0
gene8006	MET	13	17	3	17	20	13	6	15	12	11	13	14	54	59	50	40	54	38	53	60	18	54	95	85	85	66	53	77
gene8005	CAPZA2	176	167	148	145	145	127	112	134	115	122	116	114	94	96	99	76	82	32	27	22	14	42	72	76	97	88	73	95
gene935	RAP1A	150	158	142	166	151	126	168	151	186	147	145	143	155	178	140	145	155	113	107	104	47	100	165	121	143	106	114	154
gene8003	ST7	72	69	81	98	84	59	68	75	85	83	82	78	55	58	56	44	55	4	8	0	0	4	41	40	47	55	22	42
gene8002	WNT2	113	94	124	110	129	106	89	82	68	96	109	76	21	21	10	16	17	11	11	7	3	9	5	5	0	0	0	0
gene8001	ASZ1	0	0	0	0	0	0	0	0	0	0	0	0	0	0	3	0	0	0	0	0	0	0	0	0	0	0	0	0
gene8000	CFTR	0	0	2	2	2	5	0	0	0	2	0	0	0	0	0	0	0	0	0	0	0	0	0	0	0	0	0	0
gene1831	CRYBG3	44	49	40	50	39	43	24	38	36	39	40	36	70	48	70	43	38	4	9	11	6	14	26	33	37	29	17	32
gene5359	KCNS3	0	0	0	3	0	0	2	0	0	0	0	0	7	10	7	6	9	2	3	6	0	7	17	6	11	11	5	14
gene21041	LOC101115991	1	1	0	1	0	0	1	0	0	1	0	1	3	0	0	2	3	0	2	0	0	0	3	3	4	4	0	2
gene21040	LOC101115734	1	0	0	0	0	0	1	0	0	0	0	1	0	0	0	1	1	0	0	0	0	0	0	0	0	1	0	1
gene21043	MAPKAPK5	166	131	151	141	133	156	145	112	131	123	116	128	86	80	77	61	84	44	61	57	30	59	66	73	68	80	50	59
gene21042	LOC101110970	1	1	0	2	0	0	1	1	2	2	0	1	0	2	1	1	2	3	3	0	0	2	6	4	3	1	1	2
gene21045	ALDH2	718	762	738	673	739	641	926	871	970	966	982	940	1070	1172	1090	1100	1111	846	802	834	362	904	578	594	560	614	433	530
gene21044	LOC105602913	7	0	8	9	5	12	0	6	7	0	5	6	24	9	18	18	21	0	0	0	0	3	7	10	7	11	8	10
gene21047	CCDC64	9	13	13	10	15	10	10	11	18	11	19	14	210	192	160	206	188	92	74	80	24	78	188	179	187	192	171	203
gene21046	TRNAG-CCC	0	0	0	0	0	0	0	0	0	0	0	0	1	0	0	0	0	0	0	0	0	0	0	0	0	0	0	0
gene21049	LOC105602914	0	0	0	0	0	0	0	0	0	0	0	0	0	3	6	3	0	0	0	0	0	0	0	2	0	3	3	0
gene21048	TRNAG-CCC	0	0	0	0	0	0	0	0	0	0	0	0	0	0	0	0	0	0	0	0	1	0	0	0	0	0	0	0
gene9350	GADD45B	163	161	190	187	150	148	177	159	173	183	182	190	96	80	94	99	82	16	6	14	6	18	71	54	79	64	49	56
gene9351	LOC105611475	0	0	0	0	0	3	0	0	0	0	0	0	2	0	0	0	0	0	0	0	0	0	0	0	0	0	0	0
gene9352	LMNB2	96	73	57	75	72	83	22	34	42	30	27	26	45	74	46	60	50	31	23	28	9	23	53	46	43	33	47	51
gene9354	SPPL2B	73	102	83	80	80	75	75	72	63	73	77	82	21	36	17	40	27	3	0	3	0	0	2	12	17	5	7	15
gene9355	LSM7	140	164	145	189	144	169	188	206	189	164	181	196	164	149	155	159	171	267	270	276	119	284	150	160	141	142	116	143
gene9356	LINGO3	0	0	1	0	0	0	0	0	0	0	0	0	0	0	0	0	0	0	0	0	0	0	0	0	0	0	0	0
gene9357	C5H19orf35	0	0	0	0	0	0	0	0	0	0	0	0	0	0	0	2	0	0	0	0	0	0	0	0	0	0	0	0
gene9358	OAZ1	1358	1286	1289	1295	1347	1225	1563	1585	1540	1606	1594	1668	1488	1497	1503	1411	1474	1797	1777	1826	808	1856	1379	1446	1420	1398	1022	1327
gene21597	LOC105603148	0	0	1	1	1	2	2	0	0	4	2	1	4	4	0	10	3	5	5	7	3	5	2	3	3	2	4	2
gene21596	RCN2	316	284	286	319	275	246	278	271	257	307	274	283	170	150	149	178	156	87	75	87	43	97	110	102	84	84	67	98
gene19299	TRIM66	99	108	100	122	112	84	71	65	70	93	88	86	21	17	12	15	21	9	20	9	2	7	15	14	14	12	19	16
gene19298	RPL27A	0	0	0	0	0	0	0	0	0	0	0	0	0	3	0	1	1	2	0	0	0	2	0	2	0	2	0	0
gene21592	LOC105603147	0	0	0	0	0	0	0	0	0	0	0	0	0	0	2	3	3	5	10	6	3	11	14	4	9	5	4	0
gene21591	ETFA	245	251	213	220	198	234	238	212	256	265	243	237	314	313	265	275	304	305	226	282	129	313	323	336	291	358	222	317
gene21590	TMEM266	0	0	0	0	0	0	0	0	0	0	0	0	8	12	3	6	7	6	7	9	0	6	5	2	5	6	7	0
gene19293	C15H11orf16	0	0	0	0	0	0	0	0	0	0	0	0	2	2	0	0	0	3	2	0	0	0	3	3	2	6	3	2
gene19291	TMEM9B	393	408	424	360	448	400	470	471	539	514	496	468	147	149	186	182	195	177	217	61	60	216	152	151	139	142	120	148
gene19290	NRIP3	3	0	0	3	5	6	6	7	7	5	5	2	9	10	9	10	10	7	10	8	3	7	2	8	10	7	3	10
gene19297	ST5	230	226	290	241	268	227	279	250	262	254	264	236	299	254	305	268	300	178	160	149	60	142	190	227	207	185	141	196
gene19296	LOC101107729	832	851	839	846	873	785	964	949	923	961	949	972	1268	1250	1285	1294	1254	564	608	577	272	563	789	770	752	751	609	798
gene21599	TSPAN3	402	454	392	424	402	340	437	462	446	393	432	458	725	733	773	765	783	491	501	570	200	541	622	612	641	614	487	639
gene19294	AKIP1	184	200	211	214	203	191	195	211	248	189	229	236	71	71	69	59	78	50	34	58	17	43	51	56	47	62	41	61
gene26067	CHCHD2	201	234	258	235	222	201	239	216	241	253	255	251	345	331	334	335	319	403	381	401	201	418	352	396	364	422	303	422
gene26064	SUMF2	170	209	187	184	194	186	191	171	170	185	169	153	70	73	67	46	63	6	10	8	5	9	60	20	38	16	20	24
gene26065	LOC105604742	0	3	2	3	0	0	0	0	0	4	0	0	0	0	0	0	0	0	0	0	0	0	3	0	0	0	0	2
gene26062	PSPH	314	323	321	328	351	265	317	338	294	303	303	312	40	40	30	36	24	27	30	23	8	23	14	11	19	19	13	23
gene23685	LOC101106042	369	383	468	402	406	377	432	490	507	476	447	484	314	270	299	265	298	227	238	259	132	266	207	214	274	219	164	252
gene23684	MAK	0	2	0	0	0	0	0	0	0	0	2	0	0	3	0	3	2	3	4	0	3	10	6	2	2	3	6	7
gene23687	LOC105603871	0	7	3	6	5	1	3	0	2	4	0	0	3	0	5	6	0	0	0	0	0	1	6	6	3	7	5	5
gene23686	PAK1IP1	113	87	103	114	108	92	96	113	109	94	106	109	93	88	74	96	89	12	25	17	30	23	78	90	97	84	72	115
gene23681	SYCP2L	3	0	6	4	10	7	0	0	2	10	5	9	3	0	0	0	0	0	0	3	0	0	0	0	0	0	0	0
gene23680	ELOVL2	0	0	0	0	0	0	0	2	0	3	0	0	0	0	5	0	2	2	2	2	0	0	0	0	0	0	0	2
gene18650	LOC101108681	0	0	0	0	0	0	0	0	0	0	0	0	0	0	0	0	0	0	0	0	0	0	0	0	0	0	1	0
gene18651	LOC101108945	0	0	0	0	0	0	0	0	0	0	0	0	0	0	0	0	0	0	0	0	0	0	0	1	0	0	0	0
gene18652	LOC101109476	4	14	6	5	9	9	3	7	0	2	4	3	9	11	6	9	7	4	0	0	0	2	9	0	3	3	4	7
gene18653	LOC105613405	0	0	0	0	0	0	0	0	0	0	2	3	0	3	0	3	4	4	2	5	3	0	0	0	0	0	0	0
gene18654	LOC101117099	8	0	0	3	4	3	2	0	2	0	0	0	2	3	0	0	0	0	0	0	0	0	0	0	0	0	0	0
gene13607	LOC101113860	27	34	29	35	41	22	20	22	19	20	21	20	3	5	3	2	4	0	0	4	0	0	0	0	2	0	0	0
gene13604	LOC101113341	3	3	9	4	5	7	2	6	5	0	4	3	66	85	83	99	81	62	65	57	33	48	66	75	81	55	62	74
gene13605	CA3	0	0	0	0	0	0	0	0	0	0	0	0	1606	1628	1588	1661	1498	902	905	928	414	1006	802	737	731	744	575	808
gene18658	LOC105601907	19	15	16	6	17	12	9	15	7	20	19	10	28	32	33	20	22	10	9	11	3	5	26	27	12	28	18	16
gene18659	LOC105613406	0	0	2	0	0	0	0	2	0	0	0	1	0	0	0	0	0	1	1	0	1	0	0	0	0	2	0	0
gene13608	C9H8orf59	105	106	108	96	97	85	139	141	114	99	143	94	156	161	140	142	128	187	190	188	78	181	177	161	176	170	120	160
gene13609	E2F5	76	88	97	99	96	66	109	85	120	118	110	110	74	103	108	95	81	53	43	59	29	55	118	81	85	98	80	108
gene20886	DDX55	89	81	88	83	80	74	90	99	81	96	100	94	65	76	73	76	55	48	39	41	19	44	55	43	58	57	40	56
gene20887	TMED2	751	838	872	830	817	753	783	757	713	738	749	788	350	294	328	266	271	140	138	140	61	151	167	178	190	185	135	221
gene20884	GTF2H3	34	30	35	34	44	30	23	28	26	34	27	23	10	18	29	24	21	3	2	4	0	2	6	13	5	8	3	3
gene20885	EIF2B1	86	110	76	83	99	72	81	93	94	95	95	92	37	38	33	30	23	23	40	52	20	34	27	25	28	23	12	23
gene20882	ATP6V0A2	73	78	99	88	80	67	67	53	53	62	63	91	39	27	34	28	39	17	27	14	6	23	23	15	18	28	15	14
gene20883	TCTN2	54	39	44	43	36	30	45	45	44	50	37	41	40	36	44	52	37	15	10	16	8	19	27	38	31	20	27	19
gene20880	CCDC92	24	34	32	44	22	29	47	53	42	50	29	53	14	18	26	23	11	11	22	11	0	17	27	22	16	24	23	16
gene20881	DNAH10	0	0	0	0	0	2	0	0	2	0	0	0	0	0	1	0	0	0	0	0	0	0	0	0	0	0	0	0
gene20888	LOC105606356	6	3	5	3	0	6	6	5	3	9	3	3	15	14	9	12	8	3	0	3	0	3	9	13	10	14	10	13
gene20889	RILPL1	225	246	256	271	276	249	276	268	278	261	250	275	374	199	227	224	254	181	179	161	20	110	257	343	265	590	278	264
gene17479	ZNRF1	42	37	39	51	40	44	51	49	56	73	54	69	43	50	55	45	62	22	8	12	6	28	43	24	35	41	30	37
gene17478	WDR59	46	61	41	62	48	39	46	56	72	50	42	46	107	95	104	83	61	50	49	61	17	47	89	67	77	74	64	86
gene16384	LAMB3	67	78	65	50	60	69	56	95	66	63	66	68	125	115	103	108	112	124	131	144	58	106	62	69	56	51	49	65
gene16385	CAMK1G	0	2	0	0	0	0	0	0	0	0	0	0	5	4	4	0	3	3	0	2	0	3	0	3	5	5	0	0
gene16386	LOC105616586	0	0	0	0	0	2	0	0	0	0	0	0	3	0	3	0	2	4	3	0	2	3	0	3	3	0	0	3
gene16380	TRAF3IP3	0	0	6	3	3	0	8	1	0	0	6	0	17	16	20	14	23	15	15	18	11	30	26	23	23	26	23	22
gene16381	HSD11B1	4	3	4	0	2	0	0	0	0	3	6	3	8	10	7	7	10	9	10	6	0	9	19	29	20	22	19	15
gene16382	G0S2	0	0	4	2	0	0	0	0	3	0	2	0	129	113	132	127	109	170	185	202	87	189	58	43	49	69	49	53
gene16383	LOC105616585	0	0	0	2	0	0	0	0	0	0	0	0	0	0	0	0	0	0	0	0	0	0	0	0	0	0	0	0
gene22761	GFRAL	0	0	0	0	0	0	0	0	0	0	0	0	0	0	0	0	0	0	2	1	0	0	0	0	0	0	0	0
gene22760	HMGCLL1	0	0	0	0	0	0	0	0	0	0	0	0	0	5	3	5	7	0	3	0	5	0	0	2	0	2	0	0
gene22763	LOC101107906	255	273	277	256	275	241	356	383	379	344	352	383	338	347	344	339	351	347	326	354	143	367	345	346	321	364	260	379
gene22765	FAM83B	0	0	2	0	0	0	0	0	0	0	0	0	0	0	0	0	0	2	0	0	0	0	0	0	0	0	0	0
gene22764	LOC101114063	53	51	59	67	40	34	30	38	29	20	31	26	26	17	19	23	18	2	4	3	4	3	5	7	7	6	5	8
gene22767	TINAG	0	0	0	0	0	0	0	0	0	0	0	0	0	0	0	0	0	0	0	0	0	0	0	2	0	0	3	0
gene22769	LRRC1	2	3	2	0	3	3	0	2	3	5	11	0	37	21	41	26	35	30	25	27	9	44	27	33	29	31	29	19
gene22768	MLIP	0	0	0	0	0	0	0	0	0	0	0	0	84	81	60	81	77	88	99	91	51	98	182	196	164	197	133	203
gene640	AK5	0	0	0	0	0	0	0	0	0	0	0	0	3	6	0	0	0	0	3	0	0	0	2	0	3	0	0	0
gene641	ZZZ3	78	104	98	100	87	74	71	104	80	77	83	66	78	76	85	86	67	29	12	34	21	24	58	83	67	55	54	89
gene17472	LOC101115897	97	95	108	96	77	105	78	98	84	92	77	112	71	76	93	91	84	98	87	83	31	92	115	118	121	134	67	116
gene644	FAM73A	46	48	64	52	48	64	46	64	61	57	48	51	48	60	50	51	64	48	52	60	14	39	35	45	41	38	33	50
gene17474	LOC101114892	81	86	84	71	85	76	112	109	107	109	96	109	186	203	196	195	210	344	306	334	143	325	203	209	213	218	159	204
gene17477	FA2H	0	0	0	0	0	0	0	0	0	0	0	1	3	0	0	0	0	0	0	0	0	0	0	0	0	0	0	0
gene17476	MLKL	0	0	3	8	0	3	7	6	9	3	6	8	43	24	37	35	27	13	18	25	6	11	18	17	15	17	8	15
gene12269	SPATA7	62	53	50	51	40	52	63	49	65	58	41	55	156	158	150	125	124	87	89	91	34	92	174	189	175	184	134	183
gene12263	FLRT2	83	88	121	71	83	90	71	68	88	92	97	92	145	142	138	120	135	98	81	101	47	106	77	95	80	91	79	84
gene12265	LOC105615781	0	0	0	0	0	0	0	0	0	0	0	2	3	0	0	0	3	0	0	0	0	0	0	0	0	2	0	0
gene12264	GALC	32	55	48	37	37	46	35	26	28	24	30	28	36	54	33	33	27	8	11	11	2	12	38	36	32	27	26	41
gene21868	CLMN	2	0	5	0	0	6	0	0	0	3	2	0	2	5	5	3	5	6	8	4	0	5	4	4	7	5	1	2
gene21867	LOC105603231	7	3	0	3	2	6	5	11	3	3	4	2	19	11	19	13	12	3	2	0	0	0	9	11	6	10	3	16
gene21866	DICER1	171	169	165	154	165	162	115	104	128	114	101	124	112	133	106	130	134	99	99	101	40	100	129	103	103	116	98	132
gene21865	GSC	0	0	0	0	0	0	0	0	0	0	0	0	16	28	23	14	14	15	12	11	5	11	9	7	16	16	8	9
gene21860	SERPINA5	0	0	0	0	0	0	0	0	0	0	0	0	0	0	2	0	0	3	9	0	0	5	0	0	0	0	0	2
gene28501	LOC101102047	0	0	0	0	0	0	0	0	0	0	0	0	2	3	3	0	6	0	0	0	0	0	2	0	3	0	0	0
gene28506	LOC101103050	0	0	0	0	0	0	0	0	0	0	0	0	0	57	0	56	57	0	0	0	0	0	26	0	0	0	0	26
gene28505	LOC101103304	0	0	0	0	0	2	0	0	0	0	2	0	0	4	0	0	0	0	0	0	0	0	6	2	4	3	9	0
gene28509	LOC101103547	0	0	0	0	0	0	0	0	0	0	0	0	3	0	0	0	3	0	0	0	0	0	0	0	0	0	0	0
gene24338	ARL2	207	190	177	177	190	209	270	264	250	231	258	265	184	197	219	238	205	117	119	111	60	117	146	153	146	172	136	135
gene24339	SNX15	116	128	124	130	123	139	144	134	158	165	152	137	42	60	74	42	53	62	57	13	18	34	33	31	45	33	38	36
gene15126	LOC105611403	4	0	0	0	2	0	0	0	0	0	0	0	2	14	0	2	4	12	0	10	0	2	3	7	6	7	5	10
gene15120	PSMC3IP	22	23	22	16	33	18	17	17	10	19	7	12	33	44	36	36	27	19	35	2	12	15	16	18	23	13	12	16
gene15123	LOC101103906	144	159	133	135	137	128	126	130	118	165	122	121	58	61	71	88	70	30	31	41	18	41	92	71	65	67	51	60
gene15122	FAM134C	287	298	280	298	263	259	294	300	297	311	298	332	173	160	301	299	184	293	306	244	141	308	330	330	310	332	238	337
gene24330	CDC42BPG	23	18	18	13	22	27	20	18	20	32	28	22	62	47	29	48	40	11	22	16	0	8	30	26	24	18	23	46
gene24331	EHD1	769	774	710	789	756	704	887	870	871	875	833	879	419	322	340	364	324	261	287	279	118	310	297	323	293	319	240	323
gene24332	MIR194	0	0	0	0	0	0	0	0	0	0	0	0	0	0	0	0	0	0	0	0	0	0	0	0	0	0	1	0
gene24333	ATG2A	172	202	169	172	197	170	180	157	205	158	207	165	233	219	212	220	191	211	226	218	88	213	193	198	204	244	151	203
gene24334	PPP2R5B	100	78	96	98	100	93	123	94	116	135	119	115	104	104	114	83	103	33	35	36	19	41	98	93	87	72	66	77
gene24335	GPHA2	0	0	0	0	0	0	0	0	0	0	0	0	0	0	0	0	0	2	2	0	2	0	0	0	0	0	0	0
gene24336	C21H11orf85	0	0	0	0	0	0	0	0	0	0	0	0	0	0	0	0	0	0	0	0	0	0	0	0	0	1	0	0
gene24337	BATF2	0	0	0	0	0	0	0	0	0	0	0	2	6	6	10	6	9	7	2	3	2	0	8	6	3	6	8	4
gene14838	NT5M	37	29	28	27	29	23	42	48	40	34	40	65	45	36	61	46	40	94	87	81	50	66	52	45	47	54	38	32
gene14839	COPS3	236	286	289	283	296	275	300	304	329	305	281	281	232	254	262	257	214	110	116	116	50	129	199	197	182	194	160	223
gene14830	TOM1L2	39	36	42	33	38	35	38	33	17	41	20	30	13	22	18	18	12	0	0	0	0	0	7	3	6	9	7	9
gene14831	SREBF1	89	65	93	105	57	78	83	73	91	69	86	96	150	196	184	168	152	61	90	115	49	98	83	74	88	66	56	91
gene14832	RAI1	109	94	109	101	97	113	100	108	75	103	91	88	125	119	117	106	120	60	71	57	22	51	88	85	91	108	69	82
gene14833	LOC105616347	0	0	0	0	0	0	0	0	0	0	0	0	0	0	3	0	0	0	4	0	0	5	0	0	0	2	0	0
gene14834	PEMT	27	20	27	30	33	19	45	33	27	46	30	39	38	56	38	39	34	72	65	65	34	69	37	47	24	13	25	28
gene14835	RASD1	0	0	5	2	3	4	2	2	3	7	3	4	10	21	10	17	16	2	7	8	4	5	19	22	21	23	23	22
gene14836	MED9	106	92	75	100	104	87	107	90	104	119	82	99	49	59	38	60	41	61	64	56	18	59	47	39	32	44	34	51
gene14837	LOC105608394	0	0	0	0	0	0	0	0	0	0	0	0	0	0	0	0	0	0	0	0	0	2	0	0	0	0	0	0
gene11712	LOC106991276	0	0	1	0	0	1	1	0	0	0	1	0	1	1	2	1	2	0	0	1	0	0	1	1	0	0	0	1
gene11710	CDAN1	39	36	53	47	57	28	49	37	54	45	33	36	143	130	116	159	132	73	77	71	31	83	153	114	111	114	98	124
gene11711	TTBK2	31	55	30	36	37	34	36	34	34	38	36	37	35	34	22	18	25	9	11	11	6	19	29	23	18	33	19	18
gene11716	TMEM62	60	73	53	38	56	43	54	58	37	48	46	52	37	26	43	40	38	25	39	36	12	33	38	31	44	25	40	48
gene11717	CCNDBP1	154	161	138	159	154	132	139	171	144	135	158	156	124	116	114	86	125	75	92	58	31	78	131	105	111	105	82	104
gene11714	UBR1	112	98	114	78	112	104	94	69	91	70	86	66	99	83	109	88	75	41	42	36	26	47	76	79	87	78	44	90
gene11715	LOC105615681	0	0	0	0	0	0	0	0	0	0	0	0	0	2	0	0	0	0	0	0	0	0	0	0	0	2	0	2
gene11718	EPB42	3	0	5	0	3	3	4	8	0	0	4	0	6	9	13	11	15	0	4	10	5	7	0	10	5	6	5	8
gene11719	LOC101118703	93	85	87	86	55	65	29	60	47	51	45	47	58	65	59	57	54	5	9	4	3	4	51	34	39	34	38	54
gene20058	LOC101110703	0	0	0	0	0	0	0	0	0	0	0	0	0	0	0	0	0	0	0	0	0	0	0	1	0	0	0	0
gene20050	LOC101109907	0	0	0	0	0	0	0	0	0	0	0	0	23	44	24	30	30	46	49	41	24	46	7	8	9	13	13	18
gene20052	LOC106990286	0	5	0	2	2	2	0	2	0	2	0	0	0	0	0	0	2	0	0	0	0	0	0	0	0	0	0	0
gene451	SCP2	200	215	202	192	206	170	226	191	223	241	248	209	198	170	214	179	185	123	134	114	43	110	137	106	112	129	96	117
gene239	NFYC	122	121	119	127	99	102	160	134	153	128	127	126	220	216	209	170	219	69	49	73	41	79	227	216	191	132	164	191
gene238	LOC105605528	12	12	14	12	3	14	12	13	23	11	16	15	38	26	31	33	28	25	24	18	9	27	42	49	31	49	35	45
gene235	ZNF684	4	2	0	6	9	6	7	3	3	0	0	4	3	3	6	0	3	0	0	3	3	3	0	2	0	4	10	5
gene234	LOC105605297	0	3	2	0	0	0	0	0	0	0	0	0	0	0	0	0	0	1	0	1	0	1	2	0	0	0	0	0
gene237	RIMS3	44	30	39	29	40	27	35	44	41	31	44	39	0	3	0	2	0	0	0	0	0	0	0	2	0	0	0	3
gene236	LOC101102188	0	0	0	0	0	0	0	0	0	0	0	0	0	4	0	0	0	0	0	0	0	0	0	0	0	0	0	0
gene231	LOC101122989	0	0	0	2	0	0	0	0	0	0	0	0	0	0	0	0	0	0	0	0	0	0	0	0	0	0	0	0
gene230	ZFP69B	9	12	12	13	20	9	9	11	7	19	9	11	7	13	6	15	3	0	7	5	0	0	2	3	5	3	2	5
gene233	EXO5	36	33	29	34	32	29	36	44	33	41	35	46	23	10	21	15	23	27	22	29	16	31	12	17	14	10	14	11
gene232	ZFP69	59	45	53	40	48	39	27	33	48	51	38	43	38	34	55	43	45	23	20	30	6	12	36	27	34	35	27	35
gene450	LOC101116196	12	8	10	12	4	10	13	9	9	9	12	19	16	15	14	11	12	0	0	0	0	0	4	5	0	4	4	0
gene17718	LOC106991591	56	58	66	67	61	43	50	48	64	78	41	48	14	17	12	14	18	17	5	8	4	14	5	5	10	5	5	7
gene17719	IRX5	34	39	40	48	47	33	47	31	34	48	30	52	3	6	7	9	8	12	6	7	0	12	8	11	13	17	7	5
gene17710	LOC106991589	0	0	0	0	0	0	0	0	0	0	0	0	2	0	2	0	0	0	0	0	0	0	0	0	0	0	0	0
gene17711	LOC105616851	0	0	0	0	0	0	0	0	0	0	0	0	0	0	0	0	0	0	0	0	0	0	0	0	0	0	2	0
gene17712	LOC105608136	0	0	0	0	0	0	0	0	0	0	0	0	0	0	0	0	0	0	2	0	0	2	0	2	3	0	0	2
gene17713	LOC105601845	67	69	81	75	76	61	69	104	72	100	70	95	126	143	125	115	108	60	62	48	31	58	78	73	81	80	59	66
gene17714	IRX3	117	141	120	125	134	102	119	104	121	98	133	120	20	33	24	22	29	23	26	30	11	16	27	14	19	20	12	12
gene17715	LOC105608131	0	0	0	0	0	0	0	0	0	0	0	0	0	0	0	0	0	0	0	0	0	0	0	0	2	0	0	0
gene17716	LOC105608129	8	4	0	0	0	0	11	5	3	5	9	5	0	0	4	9	7	3	3	6	5	3	0	4	7	0	0	6
gene17717	LOC105608127	16	19	20	27	23	36	25	22	15	19	28	15	18	9	15	9	25	17	15	12	10	17	12	9	3	7	6	16
gene497	PLPP3	28	46	27	26	21	24	31	38	36	33	31	42	543	581	570	535	560	199	244	221	112	251	388	405	454	431	329	358
gene499	PRKAA2	0	0	0	0	0	0	0	0	0	0	0	0	2	2	0	3	0	0	0	0	0	0	7	3	2	5	14	5
gene498	LOC105608340	0	3	3	4	2	4	0	0	0	0	0	3	17	11	9	13	24	2	0	3	0	5	7	8	11	8	0	3
gene1189	PSMD4	527	570	497	587	574	504	689	686	748	703	740	696	524	498	535	506	529	818	815	859	373	879	667	630	703	661	553	619
gene1188	PIP5K1A	277	243	231	264	269	262	234	252	218	188	213	218	136	106	135	136	135	46	27	23	14	39	71	91	86	93	57	88
gene1185	TMOD4	19	17	20	11	11	20	10	18	10	14	11	10	158	171	166	170	158	430	382	415	178	394	646	624	592	683	529	672
gene1184	LOC101112865	112	81	67	89	96	78	111	104	91	105	80	111	106	123	142	126	106	171	132	156	88	133	129	117	131	125	97	119
gene1187	LOC105613775	0	0	0	0	0	0	1	0	0	0	2	2	0	0	0	0	0	1	3	0	1	0	0	1	1	0	0	0
gene1186	VPS72	216	197	234	240	206	190	249	224	235	248	259	224	122	154	117	135	136	85	89	75	28	95	117	129	113	130	74	135
gene1181	SEMA6C	47	43	45	30	35	31	27	40	45	49	41	39	427	406	426	394	383	396	387	426	176	415	633	606	550	562	448	576
gene1183	LYSMD1	49	58	47	50	51	43	58	55	57	57	57	64	44	50	55	56	67	37	36	38	30	41	61	49	59	54	49	53
gene1182	TNFAIP8L2	0	0	0	0	0	0	2	0	0	0	0	2	16	10	7	8	12	12	10	14	10	20	3	5	2	11	3	6
gene22013	XRCC3	5	3	7	6	7	8	0	1	0	5	7	5	10	6	7	6	6	0	0	0	0	0	0	7	4	8	3	3
gene22012	KLC1	294	290	265	305	263	288	305	287	292	282	278	285	251	219	224	214	230	204	215	226	100	248	285	267	289	291	195	291
gene22011	LOC105603277	0	5	3	0	4	5	7	0	0	2	6	5	14	8	6	16	13	33	48	39	25	35	13	13	17	23	15	17
gene22010	APOPT1	91	78	98	83	79	82	87	83	109	93	91	92	69	88	73	112	91	240	230	218	95	244	119	117	156	104	105	139
gene19195	C15H11orf63	0	0	0	0	0	0	0	0	0	0	0	0	0	0	0	0	2	0	0	0	0	0	0	2	0	0	0	0
gene22015	PPP1R13B	11	19	22	33	19	11	25	17	14	17	14	15	59	71	58	55	45	10	15	12	6	13	43	36	28	42	33	39
gene15821	PYCR2	36	40	44	39	24	33	44	28	38	20	27	25	26	28	47	25	29	31	33	26	4	22	24	21	21	24	15	26
gene15822	LOC101105347	0	0	0	0	0	0	0	0	0	0	0	0	0	0	0	0	0	0	0	0	0	0	0	0	2	0	0	0
gene15823	SDE2	90	74	104	107	88	80	133	110	119	116	137	108	92	83	100	75	86	79	87	98	32	81	106	85	94	127	92	96
gene15824	LOC105607271	1	2	3	1	2	4	0	1	1	2	3	3	2	4	2	3	4	5	7	2	1	5	3	4	6	2	2	3
gene15825	H3F3A	663	683	629	667	649	575	716	705	660	688	671	654	859	830	822	815	805	338	331	316	158	348	680	697	692	713	526	669
gene15826	ACBD3	279	249	238	241	256	266	233	227	226	225	239	211	118	164	138	136	119	114	119	121	42	97	106	124	137	120	90	129
gene15827	LOC106991444	141	133	141	138	147	138	212	210	213	202	203	199	312	305	310	304	315	505	500	506	229	537	275	280	279	275	210	286
gene15828	MIXL1	0	0	0	0	0	0	0	0	0	0	0	0	2	3	0	0	0	0	0	0	0	0	0	0	0	0	0	0
gene15829	LIN9	7	7	12	7	5	6	0	7	4	3	4	2	10	11	13	11	17	6	6	3	3	0	10	8	8	6	0	11
gene6326	CALCOCO1	340	343	341	339	329	315	350	352	345	331	309	331	408	385	418	343	352	222	206	221	102	225	460	399	423	420	320	432
gene6327	ATP5G2	682	700	709	711	698	581	834	816	825	872	820	858	1332	1328	1340	1258	1339	1194	1189	1142	541	1263	1885	1802	1858	1894	1506	1861
gene6320	HOXC11	33	24	24	22	19	27	47	24	33	39	44	32	44	41	36	35	38	20	24	26	15	26	93	113	99	98	84	92
gene6321	LOC105611004	107	110	126	124	125	109	108	118	120	90	107	122	55	40	41	47	54	9	5	7	3	11	78	59	95	69	62	71
gene6322	HOXC12	2	1	0	0	2	0	0	0	0	0	0	0	0	2	0	0	0	0	0	0	0	0	0	0	0	0	0	0
gene6323	HOXC13	7	3	9	7	6	5	12	8	7	5	9	11	0	0	0	0	0	0	0	0	0	0	0	0	0	3	0	0
gene6328	LOC105614721	0	0	0	0	0	0	0	0	1	0	2	0	0	0	4	0	0	0	0	0	0	0	1	2	0	2	2	0
gene6329	ATF7	91	19	173	165	20	28	44	134	167	171	138	167	15	200	18	193	64	110	113	125	44	106	11	11	167	148	126	194
gene13882	SHISA2	0	0	0	2	0	0	0	0	0	0	0	0	140	163	144	160	184	379	400	357	146	389	579	637	559	563	439	588
gene28268	LOC105610402	63	54	57	62	64	58	71	71	75	70	71	81	114	108	114	114	104	144	170	176	78	177	121	118	129	116	91	124
gene28269	RNF128	0	3	0	0	3	0	0	0	0	0	0	0	5	0	0	3	9	9	6	4	0	0	3	6	7	10	5	3
gene5668	PAX8	131	131	121	107	109	113	175	165	171	175	165	162	7	0	8	3	7	3	2	0	0	0	5	9	5	7	0	2
gene5669	PSD4	40	31	24	29	32	31	40	26	56	34	39	41	0	0	0	0	7	0	0	0	0	0	0	3	0	3	2	6
gene28263	RBM41	30	16	24	22	17	19	12	18	26	24	20	24	23	22	38	25	21	34	30	28	13	27	23	30	38	25	21	32
gene28260	FRMPD3	0	0	0	0	0	0	0	0	0	0	0	0	2	4	0	0	2	0	0	0	0	0	0	0	0	0	0	2
gene5660	EIF2AK3	135	124	134	145	162	120	119	151	118	111	130	133	61	84	71	77	93	30	35	42	12	45	57	46	50	55	27	53
gene28267	TBC1D8B	43	71	53	41	51	55	33	38	47	29	35	42	53	57	67	49	65	54	46	44	31	47	36	33	37	39	32	31
gene28264	MORC4	54	57	56	72	64	53	61	67	40	54	52	56	44	62	62	59	43	23	31	35	11	35	30	23	37	34	22	51
gene28265	CLDN2	0	0	0	0	0	0	0	0	0	0	0	0	0	0	0	3	0	0	0	2	0	2	0	0	0	0	0	0
gene13883	LOC101115632	0	0	0	0	0	0	0	0	0	0	0	0	0	0	0	0	0	0	0	0	0	0	3	0	0	3	0	3
gene27520	PFKFB1	0	0	0	2	0	0	0	0	0	0	0	0	12	10	8	10	19	13	15	15	7	19	0	0	0	0	0	0
gene27522	LOC101116800	993	1107	1057	1031	1048	1037	971	1051	1124	1047	1121	1065	648	637	605	630	583	361	379	389	167	424	323	325	317	320	256	314
gene27524	GNL3L	276	252	269	283	283	277	267	277	290	308	253	265	159	183	164	165	156	110	136	131	62	137	133	160	148	150	100	153
gene27525	LOC105605453	6	5	0	0	0	3	4	3	3	4	2	6	0	4	0	5	0	8	3	8	4	7	6	6	9	6	1	6
gene27526	FGD1	109	105	104	98	112	91	90	95	111	116	105	127	89	99	92	100	87	59	46	50	33	13	62	57	58	52	38	55
gene27527	TSR2	152	129	132	117	110	112	124	104	122	125	122	138	84	108	108	95	93	76	66	66	32	74	103	95	118	111	76	102
gene27528	WNK3	1	0	0	0	0	0	0	0	0	0	0	0	6	3	2	0	2	0	0	0	0	0	0	0	0	0	0	2
gene7745	CDK6	303	314	308	332	339	356	331	335	285	319	275	266	322	276	249	316	280	207	177	182	77	182	201	190	218	198	183	218
gene7744	FAM133B	72	65	57	60	72	46	76	65	55	54	62	59	65	81	91	81	81	45	45	43	23	40	66	53	57	68	46	85
gene7747	LOC106991118	2	4	4	6	3	0	0	3	6	3	2	1	0	0	2	0	2	0	0	0	0	0	0	0	0	0	0	0
gene7746	LOC105614945	0	3	0	0	3	2	2	3	0	3	2	2	4	3	5	3	0	3	3	1	3	2	3	7	5	2	1	3
gene7740	PEX1	61	20	35	31	41	27	24	25	26	21	15	32	36	36	22	25	24	1	3	5	4	8	12	8	14	19	13	18
gene7743	LOC101114349	6	9	7	7	7	2	13	8	12	12	13	11	13	10	14	17	0	9	13	19	9	15	21	28	19	21	10	14
gene7742	RBM48	14	26	28	28	25	33	31	30	34	25	42	27	31	28	32	24	26	8	3	13	9	2	31	29	32	51	31	38
gene7748	LOC101112306	19	25	31	23	21	20	7	15	9	15	12	15	5	0	3	5	3	3	0	0	0	5	1	3	0	0	0	0
gene1969	CFAP44	38	33	33	32	41	32	19	27	25	22	24	16	34	26	34	29	23	12	12	11	4	9	24	17	26	21	17	16
gene1968	BOC	20	21	15	32	30	20	20	23	24	22	20	30	314	322	321	345	295	192	216	188	88	230	194	194	213	170	148	188
gene1962	LOC101114747	2	3	3	2	3	0	3	0	2	2	0	0	0	2	0	6	3	2	5	2	0	3	0	0	2	0	0	0
gene1961	CCDC80	5157	4947	4911	4910	5065	4483	4812	4748	4719	4700	4824	4737	928	866	803	876	823	420	396	418	196	407	281	284	293	281	210	319
gene1960	SLC35A5	126	104	119	111	106	130	85	101	108	80	101	93	46	59	52	55	62	10	46	42	14	31	42	48	39	22	41	39
gene1967	C1H3orf17	33	14	23	24	21	27	16	37	30	30	24	19	15	12	12	10	10	24	17	22	8	15	28	20	26	17	7	17
gene1966	GTPBP8	30	30	32	44	42	43	44	35	47	28	39	35	8	15	15	15	15	15	15	10	7	18	5	5	8	15	6	14
gene1965	LOC105616896	21	8	14	10	12	18	16	11	16	14	14	11	9	10	16	7	11	3	1	7	3	3	3	5	5	7	4	3
gene1964	LOC101122319	12	13	13	11	11	7	10	0	9	11	2	7	7	5	3	5	3	0	0	5	0	2	0	0	0	2	2	2
gene22501	LOC105603539	0	0	0	0	0	0	0	0	0	0	0	0	0	0	0	0	0	2	2	0	0	2	0	0	3	2	0	0
gene27751	KIAA2022	0	0	0	2	2	0	0	0	0	0	0	0	7	6	6	7	5	6	5	6	3	0	4	6	6	6	3	5
gene22502	LOC105603538	0	0	2	0	0	0	0	0	0	0	0	0	0	3	3	0	0	0	0	0	0	0	0	0	0	0	0	0
gene27757	LOC101115345	50	66	59	76	70	71	63	45	63	53	47	54	25	19	29	13	27	21	20	21	9	19	22	24	25	19	19	24
gene4216	DDX18	108	99	104	106	107	107	59	74	62	75	72	78	28	10	30	44	11	0	0	0	0	0	39	25	0	0	0	30
gene4212	LOC105609859	10	7	8	8	8	7	9	7	5	5	9	6	14	12	10	13	11	2	1	2	0	0	5	3	5	5	5	2
gene4210	DPP10	0	0	0	0	0	0	0	0	0	0	0	0	0	2	2	2	0	0	0	0	0	1	2	0	3	0	0	2
gene4211	LOC105609863	0	0	0	0	0	0	0	0	0	0	0	0	0	0	0	2	0	0	0	0	2	0	0	3	0	3	0	0
gene27754	ABCB7	60	72	67	92	92	87	62	67	55	62	73	79	75	85	72	78	80	66	52	64	26	47	82	75	66	69	52	80
gene4218	CCDC93	171	155	153	150	172	144	175	195	169	166	164	163	120	140	152	149	169	92	89	85	57	44	153	179	154	179	107	153
gene4219	LOC105609873	2	2	0	3	0	0	0	0	0	0	0	0	5	5	2	0	3	5	2	2	2	6	2	2	2	0	2	2
gene9884	LOC105608322	30	23	35	22	25	25	33	28	37	30	30	25	10	10	21	22	19	7	3	2	2	4	9	5	4	13	7	9
gene9885	LOC101102310	9	9	9	7	5	1	3	3	5	4	4	5	1	2	1	3	2	0	1	0	1	1	0	2	1	1	1	1
gene9886	LOC101103472	8	8	8	10	8	4	9	7	6	8	14	4	5	2	2	5	7	5	3	2	1	1	1	2	1	1	2	4
gene9887	LOC101103720	27	17	27	21	25	24	9	5	18	11	11	8	3	5	2	3	1	0	3	1	1	1	2	2	1	2	1	1
gene9880	LOC101123120	4	6	8	9	7	7	10	10	6	14	8	9	11	16	9	9	8	11	2	8	3	6	5	6	3	6	2	6
gene9881	LOC101123376	6	12	9	18	13	7	11	8	15	11	5	13	1	6	4	4	7	1	2	6	2	3	2	5	5	2	4	4
gene9882	LOC101123632	13	9	9	8	12	9	5	4	8	6	2	11	3	3	4	3	1	2	1	2	2	0	2	1	2	3	0	1
gene9883	LOC101103233	10	15	13	7	11	14	8	15	10	13	12	15	9	20	16	13	13	2	4	1	3	3	6	10	4	3	4	6
gene9889	LOC101104234	2	0	0	0	0	0	0	0	2	0	0	2	0	0	0	2	2	0	0	0	0	0	0	0	0	0	0	0
gene14923	HOXB9	95	62	76	68	80	67	56	39	58	71	59	48	0	0	0	0	0	0	0	0	0	0	0	0	2	0	0	0
gene14925	HOXB7	57	66	55	51	59	48	67	70	67	67	74	73	13	16	12	9	12	14	16	10	3	13	14	12	22	10	5	11
gene16692	ARHGAP12	47	78	77	58	66	68	60	53	51	32	53	73	81	65	68	81	67	53	54	37	12	62	57	64	65	70	61	68
gene16693	ZEB1	255	251	219	223	254	228	141	135	146	132	140	133	115	131	112	143	137	68	76	75	31	65	88	103	73	73	82	103
gene16690	EPC1	91	50	100	75	88	102	84	90	67	86	81	82	142	115	122	111	110	109	104	105	54	113	111	134	130	128	110	136
gene16691	KIF5B	633	560	626	576	637	521	528	511	524	457	491	488	278	254	263	262	255	181	147	157	12	165	185	215	181	176	141	182
gene16697	SVIL	124	106	113	113	135	107	125	98	83	89	89	110	654	686	676	638	614	363	401	365	140	415	757	719	696	735	583	764
gene16694	LOC105609153	0	2	0	3	2	0	4	0	0	2	5	3	9	7	11	3	6	11	14	10	11	11	8	5	5	6	3	10
gene20299	IL31RA	0	0	0	0	0	0	0	0	0	0	0	0	0	0	0	0	0	0	0	0	0	0	2	3	3	0	0	0
gene20298	LOC106991661	0	0	0	0	0	0	0	0	0	0	0	0	2	0	4	2	0	0	0	0	0	0	3	2	3	2	2	5
gene20292	MAP3K1	16	11	10	7	20	9	8	11	8	11	10	7	51	39	65	52	58	45	42	40	19	55	49	36	45	50	55	45
gene20291	SETD9	5	3	3	3	14	3	13	3	8	3	3	11	6	12	13	14	9	0	0	2	0	0	6	5	7	6	8	6
gene20290	MIER3	42	41	25	50	41	42	31	34	43	41	44	39	58	64	58	51	66	49	48	52	21	59	61	59	63	67	57	60
gene20297	IL6ST	145	163	143	144	143	116	138	124	129	122	115	116	208	180	229	195	198	108	111	107	60	97	126	114	99	122	99	131
gene20296	LOC105602529	0	0	0	0	0	0	0	0	0	0	0	0	0	0	0	3	2	0	0	0	0	0	0	0	0	0	0	0
gene20295	ANKRD55	0	0	0	0	0	0	0	0	0	0	0	0	2	2	0	0	0	0	0	3	0	0	0	0	3	0	0	4
gene18249	TMEM91	0	3	0	0	2	0	0	0	0	0	0	0	0	0	4	3	0	0	0	0	0	0	0	0	0	0	0	0
gene18242	ERICH4	0	0	0	0	0	0	0	0	0	0	0	0	0	0	0	0	0	0	2	0	0	0	0	0	0	0	0	0
gene21650	STOML1	47	41	41	49	51	45	61	54	53	55	69	59	31	45	33	41	43	13	11	11	9	11	18	14	40	21	26	40
gene21651	LOXL1	1234	1264	1280	1238	1236	1169	1275	1204	1251	1166	1183	1279	708	596	632	562	604	242	260	261	87	267	125	98	119	116	112	104
gene21652	LOC101120782	0	0	0	0	0	0	0	0	0	0	0	0	0	0	0	0	0	2	0	2	0	0	0	0	0	0	0	0
gene18240	LOC101122718	0	0	0	0	0	0	0	0	0	2	0	0	0	0	5	3	3	0	0	0	0	0	3	4	0	4	5	0
gene21654	MCP-3	0	0	0	0	0	0	0	0	0	0	0	0	0	0	0	0	0	0	2	0	0	0	0	0	0	1	0	2
gene21656	LOC101121298	0	0	0	0	0	0	0	0	0	0	0	0	3	4	0	5	7	0	4	6	0	0	0	0	0	0	0	0
gene21657	LOC101121553	0	0	0	0	0	0	0	0	0	0	0	0	0	0	3	0	0	0	0	0	0	0	0	0	0	0	0	0
gene23766	C21H11orf54	50	60	47	44	51	39	54	52	44	56	46	39	27	29	24	34	40	18	19	18	3	19	15	15	18	27	11	12
gene18246	B3GNT8	8	3	13	8	11	7	12	10	8	6	11	4	2	0	6	0	4	6	5	4	0	10	0	0	0	3	6	5
gene23764	VSTM5	0	0	0	0	2	0	5	0	0	0	1	0	0	0	0	0	0	0	0	0	0	0	0	0	0	0	0	0
gene26927	FAM149A	68	61	62	69	58	55	50	62	45	71	68	42	23	25	28	24	31	19	19	11	7	18	9	12	7	12	7	8
gene26926	TLR3	18	26	13	19	30	30	30	27	25	23	21	14	14	8	17	7	15	6	5	0	5	6	2	3	2	3	5	7
gene26925	LOC105605155	3	0	0	2	0	0	0	0	0	2	0	0	10	11	9	5	8	5	0	0	0	0	4	5	3	12	7	2
gene26924	LOC101114586	528	559	551	575	592	556	418	428	470	427	409	394	75	90	78	96	90	40	57	35	15	43	65	70	51	62	34	73
gene26923	PDLIM3	0	0	0	0	0	0	0	0	0	0	0	0	690	686	716	704	742	116	105	1272	596	1348	2138	533	2224	2156	379	2209
gene26922	CCDC110	0	0	0	0	0	0	0	0	0	0	0	0	0	0	5	2	4	0	0	0	0	0	3	0	0	4	0	2
gene26921	C26H4orf47	18	18	27	26	18	8	17	22	16	24	13	10	17	20	22	14	18	0	8	10	10	15	10	8	13	14	3	9
gene26920	UFSP2	57	82	50	56	52	62	60	59	48	50	53	61	33	36	50	56	42	45	50	55	13	44	54	52	66	51	47	60
gene26929	KLKB1	0	0	0	0	0	0	0	0	0	0	0	0	3	0	6	6	6	0	0	0	0	0	0	0	0	0	0	0
gene26928	LOC101116121	85	62	73	80	85	82	114	78	87	91	91	90	95	96	88	88	109	55	75	58	21	56	24	21	15	20	26	31
gene19488	LOC101107469	0	0	0	0	0	0	0	0	0	0	0	0	0	0	0	0	2	0	0	0	0	0	0	0	0	0	0	0
gene19489	LOC101107731	0	0	0	0	0	0	0	0	0	0	0	0	0	0	0	0	0	2	0	0	0	0	0	0	0	0	0	0
gene19483	LOC101106201	0	0	0	0	0	0	0	0	0	0	0	0	0	0	0	0	2	2	0	0	0	0	3	0	0	2	0	1
gene19730	IMMP1L	72	62	69	59	51	47	76	83	62	71	72	76	40	57	47	52	53	18	25	30	7	27	35	38	49	43	36	41
gene19731	ELP4	30	39	23	31	29	29	39	27	34	29	34	28	25	14	18	22	17	14	5	4	3	4	7	10	7	3	6	9
gene19732	PAX6	16	17	19	0	15	13	9	0	7	6	9	4	0	0	0	0	0	0	0	0	0	2	0	0	0	0	0	0
gene19733	LOC105602422	0	0	0	2	0	0	0	0	0	0	0	0	0	0	0	0	0	0	0	0	0	0	0	0	0	0	0	0
gene19734	RCN1	3258	3337	3346	3311	3285	3035	3167	3141	3114	3163	3284	3033	1123	1161	1101	1182	1081	820	871	870	392	859	553	555	544	610	463	554
gene19735	LOC105602333	0	0	0	0	0	0	2	2	2	0	0	2	6	10	5	0	6	0	5	7	0	6	12	0	5	14	2	6
gene19736	WT1	0	0	0	0	0	0	0	0	0	0	0	0	0	0	0	0	2	0	0	0	0	0	0	0	2	0	0	2
gene19738	EIF3M	461	498	478	493	452	400	500	545	485	494	509	489	668	626	588	640	677	587	524	521	209	603	695	656	653	683	483	777
gene19739	CCDC73	6	2	3	0	5	0	1	2	4	3	0	0	3	4	3	8	3	2	0	0	0	0	4	2	0	6	3	0
gene969	TRIM33	73	60	51	53	44	63	57	48	41	41	45	49	53	61	44	44	51	33	26	38	9	18	47	44	41	48	38	59
gene968	SYT6	0	0	0	0	0	0	0	0	0	0	0	0	5	3	3	3	0	0	0	0	0	0	6	0	0	0	0	0
gene3641	LOC105608429	0	0	0	0	0	0	0	0	0	0	0	0	0	0	2	2	0	0	0	0	0	0	0	2	2	2	0	3
gene961	LOC101108801	79	89	78	78	96	84	105	111	111	104	119	104	221	217	200	210	202	409	414	423	182	421	228	241	223	224	197	251
gene960	PTPN22	0	0	0	0	0	0	0	0	0	0	0	0	0	0	0	0	0	0	1	0	0	0	0	0	0	0	0	0
gene963	AP4B1	28	28	25	33	28	22	19	33	25	29	22	33	58	40	46	40	53	34	31	25	11	42	55	36	34	52	38	37
gene962	BCL2L15	0	0	0	0	0	0	3	0	0	0	0	0	10	7	8	14	8	15	16	15	0	9	7	11	5	6	6	6
gene965	HIPK1	43	99	25	26	32	121	107	105	7	90	21	81	144	123	32	31	27	79	83	64	26	61	59	29	143	29	20	35
gene964	DCLRE1B	86	101	90	107	93	92	62	78	59	60	68	64	18	18	12	29	18	3	10	3	6	3	8	9	10	5	5	8
gene967	LOC105609239	0	2	0	0	0	2	0	0	0	2	0	0	13	2	9	5	8	3	5	3	5	6	8	2	7	6	2	4
gene966	OLFML3	794	728	810	701	760	723	795	781	829	787	775	826	854	916	890	968	894	645	631	641	258	625	623	609	562	626	426	605
gene3643	LOC101105985	27	36	35	36	27	35	26	20	19	14	17	19	31	44	38	13	32	23	23	25	2	30	4	28	29	23	19	33
gene23720	F13A1	2	0	0	0	0	0	0	0	3	0	0	0	31	33	38	42	54	28	20	28	7	23	12	15	12	13	7	3
gene23721	NRN1	7	2	7	3	11	5	4	5	6	4	3	4	0	0	3	3	0	4	5	5	0	2	2	0	3	3	0	0
gene4616	PTMA	2083	2011	2151	2053	2090	1922	2241	2242	2195	2106	2211	2084	2272	2234	2291	2307	2185	1952	1806	1903	873	1990	1796	1809	1868	1855	1306	1946
gene18288	LOC101106871	0	0	0	0	0	0	0	0	0	0	5	2	0	0	0	0	0	0	0	0	0	0	0	0	0	0	0	0
gene9140	ANGPTL8	0	0	0	0	0	0	0	0	0	0	0	0	0	5	3	0	0	2	0	3	0	2	0	2	0	0	0	2
gene9143	CCDC159	17	12	18	10	7	6	7	3	12	10	12	6	4	8	10	6	4	10	0	7	0	5	0	0	4	0	0	0
gene9142	LOC101117755	135	143	152	134	138	128	141	147	176	139	170	142	65	70	85	71	83	74	96	100	37	88	50	63	44	65	45	54
gene9145	SWSAP1	34	20	28	26	23	29	40	39	35	28	38	42	23	30	25	15	23	20	17	13	7	11	11	9	14	21	8	15
gene9144	PLPPR2	40	25	27	28	40	36	46	38	52	50	49	49	10	5	15	12	11	8	0	3	2	3	8	14	10	14	12	11
gene9147	RGL3	0	0	0	0	0	0	0	0	0	3	2	0	2	2	4	9	8	5	6	7	0	5	2	0	2	2	0	0
gene9146	EPOR	0	0	0	0	0	0	0	0	0	0	4	0	3	6	3	3	0	5	3	3	0	5	5	5	0	0	0	0
gene9149	PRKCSH	1021	1033	990	946	1029	967	967	978	1057	947	992	1050	793	773	756	785	782	505	459	524	234	506	504	479	509	523	378	488
gene9148	CCDC151	7	4	0	3	5	3	3	4	5	14	5	4	0	3	0	0	4	2	2	0	0	0	4	0	0	0	0	2
gene4615	LOC105610100	35	24	38	24	41	32	27	33	21	32	18	22	15	10	14	10	8	0	4	6	2	9	6	11	4	5	6	8
gene12872	RSPH3	47	44	33	36	41	34	50	42	57	68	44	49	19	25	32	30	17	40	25	20	12	30	25	28	30	20	20	27
gene12873	TAGAP	0	0	0	0	0	0	0	0	0	0	0	0	5	3	4	0	2	0	0	8	0	0	3	0	4	5	0	0
gene12870	EZR	1028	1068	1045	987	1035	956	971	1006	1006	1036	1024	992	140	152	144	142	152	68	74	44	18	59	112	129	112	107	77	83
gene12876	LOC101110243	0	0	5	0	0	2	0	0	0	0	0	0	3	5	2	2	4	6	0	6	2	6	0	3	8	4	2	3
gene12875	FNDC1	244	259	297	221	250	237	301	275	285	249	264	221	1682	1651	1774	1704	1604	776	700	700	337	700	366	359	360	355	276	358
gene13475	NCALD	67	24	63	52	52	43	17	58	61	64	55	65	244	235	250	246	233	170	168	34	70	129	218	221	197	181	154	186
gene13474	LOC105616074	0	0	0	0	0	0	0	0	0	0	0	0	0	0	0	0	0	0	2	0	0	0	0	0	0	0	0	0
gene13476	GRHL2	0	0	0	0	0	0	0	0	0	0	0	0	2	1	3	0	3	4	8	5	0	4	0	0	0	0	0	4
gene17997	KCTD15	477	457	484	494	466	424	458	488	511	546	501	489	316	317	259	331	331	59	133	147	75	179	146	192	179	137	114	174
gene13473	RRM2B	12	16	25	13	9	22	25	19	9	16	20	15	18	22	26	25	24	35	20	24	15	34	10	18	13	11	22	17
gene17995	CHST8	0	0	0	0	0	0	0	0	0	0	0	0	0	0	0	0	0	2	5	1	0	3	0	0	0	0	0	0
gene17998	LOC105607560	0	0	0	0	0	0	0	0	0	0	0	0	0	0	0	2	0	0	0	0	0	0	0	0	0	3	0	0
gene17999	LSM14A	269	289	288	290	276	307	277	242	259	229	239	290	178	188	222	216	183	96	87	87	31	68	123	158	182	167	109	165
gene13479	ZNF706	597	642	691	667	631	576	746	784	773	806	762	745	109	118	146	97	105	170	143	128	81	156	102	104	100	128	93	101
gene24223	TMEM258	319	330	331	315	321	289	331	326	390	371	349	414	252	274	277	221	263	280	230	236	91	285	206	240	261	212	174	218
gene24220	SYT7	0	0	0	0	0	0	0	0	0	0	0	0	4	0	3	0	3	0	3	0	0	0	7	5	5	7	7	9
gene28760	LOC105605873	0	0	4	0	4	0	5	5	11	4	3	7	0	0	0	0	0	0	0	0	0	0	0	0	0	0	0	0
gene24224	FEN1	42	50	17	45	46	36	22	32	17	27	34	32	16	13	9	12	22	15	6	4	1	13	12	16	9	6	7	8
gene28769	LOC101115773	121	117	91	92	100	85	141	98	113	133	114	124	188	195	167	179	149	546	500	524	238	551	235	214	213	236	181	241
gene13884	NUP58	58	64	78	62	72	52	51	45	38	54	49	49	33	47	44	47	46	22	26	26	8	29	30	36	35	45	32	40
gene13885	MTMR6	148	145	124	141	168	134	129	109	140	110	131	119	53	44	40	61	67	38	27	26	16	35	45	35	51	47	43	43
gene27722	RGAG4	130	129	146	141	151	112	109	109	102	101	106	112	217	194	163	188	151	103	135	145	55	158	132	112	117	128	86	131
gene27723	PIN4	82	87	67	71	79	85	49	91	86	85	62	102	50	59	53	77	54	58	59	54	20	58	53	65	51	51	46	84
gene27720	NHSL2	6	14	15	10	6	7	13	15	14	15	10	14	73	78	80	83	82	57	67	56	32	53	54	66	67	70	50	71
gene25833	CCP110	40	52	54	53	44	46	36	27	36	26	45	35	38	35	25	37	44	15	10	7	6	7	20	26	27	28	23	18
gene27726	RPS4X	3485	3381	3361	3449	3425	3111	3854	3902	3972	3811	3857	3866	3555	3409	3507	3533	3532	5187	5364	5156	2362	5494	4324	4417	4538	4600	3552	4676
gene27727	CITED1	0	0	2	0	0	0	0	0	0	0	0	0	103	98	97	107	93	76	114	136	52	76	77	84	79	124	84	91
gene27724	ERCC6L	11	17	17	11	18	13	8	8	9	8	6	12	11	8	7	9	11	3	0	2	0	9	10	2	9	0	10	5
gene13880	RNF6	35	50	38	33	43	32	32	40	36	40	27	33	25	19	23	13	24	18	16	22	6	18	22	21	14	20	17	23
gene27728	HDAC8	83	102	63	83	80	57	82	93	70	81	66	81	43	60	36	57	30	30	30	18	20	35	28	40	34	37	29	43
gene27729	TRNAS-GGA	0	0	0	0	1	0	0	0	0	0	0	0	0	0	0	0	0	0	0	0	0	0	0	0	0	0	0	0
gene25835	LOC105604690	0	0	0	0	0	0	0	0	0	0	0	0	0	2	0	3	0	2	2	3	0	0	0	0	0	0	2	2
gene28712	LOC105605850	0	0	0	0	0	2	0	0	0	2	0	0	0	0	0	0	0	0	0	0	0	0	0	0	0	0	0	0
gene28713	LOC101106314	50	56	42	38	48	46	76	61	70	63	60	64	113	124	127	113	121	279	284	266	119	276	136	154	125	136	97	149
gene28710	LOC101105809	0	0	0	0	0	0	0	0	0	0	0	0	0	0	4	0	0	0	0	0	0	0	0	0	0	0	0	0
gene28711	LOC101106064	0	0	0	3	0	0	0	0	0	0	0	0	0	0	0	0	0	0	0	0	0	0	0	0	0	0	0	0
gene28716	LOC101107003	0	0	0	0	0	0	0	0	0	0	0	0	0	0	0	3	0	0	0	0	0	0	0	0	0	0	0	0
gene28718	LOC105605852	133	111	119	129	109	122	181	159	187	167	178	205	220	282	266	241	259	483	496	444	212	475	294	285	312	263	233	297
gene28719	LOC101107260	0	0	0	0	0	0	0	0	0	0	0	0	13	6	10	13	0	2	4	5	0	0	4	12	6	12	5	9
gene25768	TXNDC11	182	173	149	166	175	138	147	154	191	171	157	168	244	245	235	192	169	223	220	214	92	220	197	203	205	170	148	228
gene25769	ZC3H7A	172	154	153	185	190	139	160	174	156	162	178	153	310	259	234	268	199	83	89	80	38	88	243	256	251	269	192	249
gene25760	RMI2	15	23	26	25	25	17	23	16	21	15	27	21	62	52	43	46	54	42	28	35	23	44	31	38	32	26	32	44
gene25761	LOC106991908	0	2	2	0	0	0	2	0	0	0	5	2	2	6	4	5	0	3	5	2	7	7	3	6	0	2	5	9
gene25762	LOC105604659	1	2	0	0	1	0	0	0	0	0	0	0	0	3	3	6	0	0	0	0	0	0	0	0	0	0	2	0
gene25764	LOC105604856	0	0	0	0	0	0	0	0	0	0	0	0	2	0	0	2	0	0	2	0	0	0	0	0	0	0	0	0
gene25766	LITAF	290	254	243	253	253	272	315	320	316	305	303	303	99	80	73	100	83	51	53	39	27	40	63	51	35	44	45	79
gene25767	SNN	23	29	18	29	31	34	17	15	17	23	20	14	51	68	68	82	70	26	23	30	25	30	59	52	61	61	35	59
gene27899	TKTL1	7	0	6	4	2	1	2	5	3	9	6	7	0	5	0	0	0	0	0	6	0	5	0	0	2	2	0	0
gene16647	SEPHS1	139	180	163	151	149	131	132	158	157	150	134	144	197	216	190	163	188	157	157	174	67	169	143	143	145	131	113	175
gene16646	PHYH	199	160	155	196	168	179	202	193	212	194	213	235	209	250	264	261	293	318	287	324	138	321	267	232	228	254	191	271
gene16640	FZD8	12	12	12	15	17	7	16	5	10	13	17	12	42	24	34	42	28	2	0	0	0	2	3	4	5	2	5	5
gene16643	MCM10	33	47	61	62	61	56	17	20	25	22	27	29	26	27	20	23	19	10	7	6	5	11	2	6	7	8	11	7
gene16642	OPTN	283	285	266	273	266	249	276	278	281	250	251	249	190	141	161	154	168	85	100	83	40	81	130	176	157	108	134	151
gene27890	TRNAC-GCA	0	1	0	0	0	0	0	0	0	0	0	0	1	1	1	1	1	0	0	0	0	0	1	0	1	1	1	1
gene27891	DNASE1L1	524	533	484	463	545	458	515	481	487	476	518	466	208	237	221	226	228	279	324	322	111	330	298	333	350	378	268	366
gene27892	RPL10	4416	4381	4474	4450	4553	3935	5087	5377	5344	5436	5373	5473	5612	5488	5592	5568	5444	3947	4039	4033	1793	4106	4968	5028	4940	4952	3831	5080
gene27893	LOC105605698	3	0	0	0	0	3	0	0	5	5	0	7	0	6	0	0	0	0	0	6	0	0	0	0	0	0	0	0
gene27894	EMD	248	209	238	257	258	206	325	307	290	268	301	263	196	183	219	142	202	177	218	186	96	199	156	159	197	156	152	169
gene27896	FLNA	15330	15040	15485	15362	15314	13681	14598	14714	14813	14677	14759	14760	1918	1968	1869	1861	1913	2523	2570	2533	1091	2410	1272	1315	1270	1282	996	1312
gene27897	LOC106991991	13	7	14	5	11	8	13	5	14	10	3	14	14	9	10	10	10	0	0	4	0	0	5	8	14	7	8	3
gene15598	LOC105610542	0	0	0	0	0	0	0	0	0	0	0	0	0	0	0	0	0	0	0	0	0	0	0	2	0	0	0	2
gene15599	CACNG4	0	2	1	0	0	2	0	3	4	0	0	3	30	33	15	18	24	8	19	14	0	12	37	34	23	29	12	29
gene15590	GNA13	286	294	293	302	296	290	255	224	268	312	278	268	190	176	165	179	208	106	114	129	34	111	129	119	131	136	96	148
gene15591	RGS9	0	2	2	4	3	0	6	0	2	3	6	0	0	0	0	0	4	0	0	0	0	0	0	2	0	0	3	0
gene15592	AXIN2	5	6	16	15	22	10	11	14	19	16	11	16	34	40	32	30	28	12	4	10	3	6	19	22	14	18	16	14
gene15593	LOC105610544	0	6	11	4	7	12	2	3	6	0	0	0	3	5	0	0	0	0	5	0	2	3	6	6	3	0	2	0
gene15594	CEP112	81	72	66	78	70	53	87	83	71	78	79	70	106	90	79	94	103	48	23	34	16	43	65	71	74	49	45	61
gene15596	PRKCA	75	79	59	90	79	49	73	54	69	69	65	60	26	24	27	34	24	26	18	23	10	14	20	18	19	19	12	22
gene14649	TMEM95	3	0	0	0	2	2	3	0	0	0	3	0	0	0	0	3	0	1	0	2	0	0	3	0	0	0	0	0
gene14648	KCTD11	119	102	102	117	130	86	96	95	122	103	117	105	24	32	36	28	25	29	30	31	15	22	20	19	10	19	10	21
gene14643	EIF5A	1454	1472	1456	1450	1437	1329	1366	1311	1339	1512	1447	1390	342	369	352	342	352	128	108	103	50	114	219	213	204	251	178	225
gene14642	YBX2	0	0	0	0	0	0	0	1	0	0	0	0	6	8	11	9	11	12	3	9	2	4	10	4	3	0	0	0
gene14641	SLC2A4	2	0	2	0	0	2	2	0	0	0	0	0	131	120	119	123	125	115	110	112	52	98	229	217	182	203	160	188
gene14640	CLDN7	0	0	0	0	0	0	0	0	0	2	0	0	2	0	0	0	0	0	4	7	0	6	2	2	2	5	4	0
gene14647	ACAP1	77	85	72	92	62	109	117	97	89	119	129	83	321	325	328	349	322	219	212	211	113	236	287	288	266	266	190	248
gene14646	LOC105607811	27	19	22	35	30	30	23	28	24	25	29	21	34	34	38	37	30	19	26	6	8	9	22	21	16	25	13	11
gene14645	NEURL4	238	226	205	200	212	199	191	211	199	202	212	227	360	380	205	200	276	183	170	198	82	157	296	271	283	300	246	229
gene14644	GPS2	184	167	160	161	155	165	218	188	198	211	200	222	164	184	197	189	155	125	126	152	46	100	141	187	157	142	125	167
gene25498	PDIA2	0	0	0	0	0	0	0	0	0	0	0	0	11	10	7	15	10	7	10	11	2	4	16	7	10	4	5	19
gene25499	AXIN1	128	125	118	140	147	141	161	153	150	178	174	150	136	127	112	137	113	94	98	100	47	108	118	105	109	113	80	110
gene25496	RGS11	0	0	0	0	0	0	0	0	0	0	0	0	3	4	1	0	8	0	0	2	0	2	0	0	0	2	7	0
gene25497	ARHGDIG	0	0	0	0	0	0	0	0	0	0	0	0	7	8	11	0	6	3	3	4	2	4	8	10	16	12	0	10
gene25494	LUC7L	256	280	258	257	236	201	287	281	272	275	292	294	445	453	475	454	431	351	310	323	169	333	529	494	439	486	404	506
gene25495	FAM234A	187	166	183	206	170	157	209	183	236	202	241	234	323	367	336	311	371	326	324	317	146	324	258	241	267	270	212	300
gene25492	HBQ1	0	0	0	0	0	2	0	0	3	0	0	0	9	10	7	0	3	13	9	18	4	10	0	2	0	3	0	0
gene25493	LOC106991903	2	0	1	3	1	1	3	0	0	1	2	2	2	3	0	0	1	0	0	0	0	0	0	0	0	0	0	1
gene25490	HBM	0	0	0	0	0	0	0	0	0	0	0	0	69	74	67	74	73	74	64	76	33	71	36	51	48	35	32	46
gene25491	LOC101108797	0	0	0	0	0	0	0	0	3	0	0	2	12474	12348	12255	12129	11734	12306	12356	12386	5409	12487	13011	12963	12752	12713	10099	13065
gene11032	PSAPL1	0	0	0	0	0	0	0	0	0	0	0	0	2	2	0	2	0	0	0	0	0	0	0	0	0	0	0	0
gene11031	SORCS2	0	2	0	2	4	2	0	0	0	3	2	0	31	46	35	35	34	0	0	0	0	0	6	3	4	1	0	3
gene11030	GRPEL1	171	154	182	169	166	142	160	170	155	176	173	194	73	100	81	87	77	77	83	114	48	76	78	65	59	46	42	56
gene11037	HTRA3	2803	2928	2739	2819	2838	2453	2688	2847	2770	2881	2836	2840	566	599	579	616	539	148	158	158	67	181	266	297	266	269	216	277
gene9554	TRIM41	153	126	152	160	177	156	176	175	149	191	219	171	159	176	169	175	155	145	138	129	46	139	156	166	155	141	116	160
gene11035	ABLIM2	0	0	0	0	0	0	0	0	0	0	0	0	27	30	28	27	27	4	11	8	3	7	26	33	26	41	17	28
gene11034	AFAP1	176	175	184	176	202	183	79	102	97	99	86	81	6	8	17	17	15	6	8	0	4	4	2	2	7	8	7	6
gene11039	LOC106991245	2	0	0	2	0	2	0	2	0	0	0	0	2	2	0	0	2	0	0	0	0	0	3	0	0	0	0	0
gene9555	GNB2L1	4656	4764	5041	4856	4885	4639	5514	5423	5637	5318	5212	5359	4944	5121	5224	5165	5091	5974	5958	6057	2661	6116	5972	5857	5948	5914	4500	6230
gene3958	CHRNA1	0	0	0	0	0	0	0	0	0	0	0	0	219	228	236	221	222	125	109	111	54	127	271	323	284	295	237	283
gene3959	WIPF1	231	218	218	219	232	198	208	208	192	218	210	230	140	138	156	176	139	114	87	99	38	101	100	120	103	132	95	111
gene11699	PLA2G4F	0	0	0	0	0	0	0	0	0	0	0	0	0	0	0	2	0	0	0	0	0	0	0	0	0	0	0	0
gene11698	PLA2G4D	2	3	0	0	2	0	0	0	0	0	0	0	7	5	3	7	3	2	0	3	4	6	9	7	7	7	2	7
gene3954	LOC101109332	42	45	40	39	44	29	51	44	45	42	47	42	81	81	80	92	79	22	24	24	10	24	50	43	40	34	35	47
gene11696	EHD4	286	366	286	326	342	309	249	276	253	276	270	270	92	72	78	110	104	74	73	76	27	76	39	47	50	45	34	50
gene3956	LOC105607505	5	8	6	9	2	7	8	7	13	7	5	5	4	2	4	5	5	0	0	0	0	1	5	5	5	4	2	2
gene11694	PLA2G4B	25	25	20	16	28	20	18	16	21	32	16	12	42	31	44	31	36	10	6	18	5	13	30	38	22	24	17	15
gene11693	JMJD7	26	31	32	25	18	14	30	41	27	24	18	31	52	37	44	45	32	32	35	36	12	44	39	37	53	33	35	33
gene11690	LOC101116404	0	0	0	0	0	0	0	0	0	0	0	0	0	0	0	0	0	2	0	0	2	0	0	0	0	0	0	0
NW_014639781.1|LOC105605781	#N/A	0	0	0	0	0	0	0	0	0	0	0	0	0	0	0	0	2	0	0	0	0	0	0	0	0	0	0	0
gene10342	UGT8	0	0	0	0	0	0	0	0	0	0	0	0	0	0	2	0	2	0	0	0	0	0	0	2	0	0	0	0
gene10343	LOC105611982	0	0	0	0	0	0	0	0	0	0	0	0	0	0	0	0	0	0	0	0	0	0	0	0	2	0	0	0
gene10346	LOC105611980	0	4	3	2	0	7	2	0	7	3	2	3	0	0	0	5	0	4	2	3	2	0	3	0	0	0	0	0
gene10347	ARSJ	167	152	156	177	158	139	69	78	83	60	68	60	9	6	0	4	3	0	0	0	0	0	2	0	0	0	0	0
gene10348	CAMK2D	170	168	136	179	175	129	138	148	161	159	127	124	160	173	224	182	196	148	145	147	67	138	185	163	216	177	137	223
gene10349	LOC105615398	0	3	2	0	0	0	0	0	0	0	3	0	0	0	0	0	0	0	0	0	0	0	0	0	0	0	0	0
gene17694	LOC106990291	0	0	0	0	0	0	0	0	2	0	0	0	0	0	0	0	0	0	0	0	0	0	0	0	0	0	0	0
gene17691	LOC105602059	0	2	0	0	0	0	0	0	0	0	0	0	0	2	0	0	0	0	0	0	0	0	0	0	0	0	0	0
gene17690	CYLD	100	104	107	94	103	86	76	68	85	73	94	96	93	99	80	82	90	18	31	27	13	38	65	94	106	89	64	81
gene17693	SALL1	0	0	0	0	0	0	0	0	0	0	0	0	2	0	0	3	0	3	0	0	0	0	0	0	0	0	0	0
gene17699	TOX3	0	0	0	0	0	0	0	0	0	0	0	0	0	3	3	10	5	0	0	6	3	3	5	5	3	0	5	0
gene11965	LOC106991284	0	0	0	0	2	0	0	0	0	0	0	0	0	4	0	0	2	0	0	0	0	0	2	3	3	0	0	0
gene24415	LOC106991823	0	0	0	0	0	0	0	0	0	0	0	0	0	0	2	0	0	0	0	0	0	0	0	0	0	0	0	0
gene11966	ATG14	23	21	22	20	21	21	18	27	24	32	27	21	49	49	54	44	76	57	52	37	21	42	40	40	45	35	30	41
gene11961	LOC106991283	0	1	0	1	1	0	0	0	1	3	0	0	0	2	0	0	0	0	0	0	0	0	2	0	0	0	0	0
gene11960	MAPK1IP1L	280	286	230	242	279	259	272	293	272	256	267	265	244	252	276	231	257	117	96	102	50	118	227	227	246	197	138	236
gene11963	DLGAP5	44	50	46	55	38	41	20	30	18	29	16	27	34	24	40	36	50	25	37	25	15	22	23	27	21	28	20	24
gene11962	LGALS3	1181	1301	1225	1167	1245	1117	1479	1448	1465	1443	1473	1421	53	69	70	69	58	80	76	87	38	76	40	35	34	30	17	32
gene24417	PELI3	0	0	2	0	2	2	0	0	0	2	0	0	15	12	12	18	21	15	19	10	14	18	14	12	16	16	11	7
gene13435	EIF3E	581	665	585	637	576	548	617	622	640	709	658	669	813	822	822	835	758	632	583	608	218	681	836	798	811	837	629	861
gene24410	B4GAT1	82	67	80	69	59	75	84	76	69	85	70	87	119	121	123	125	140	92	80	103	41	63	102	102	91	91	98	97
gene24413	NPAS4	3	6	8	4	3	2	0	5	4	15	10	14	0	0	0	0	0	0	0	0	0	0	0	0	0	0	0	0
gene24412	SLC29A2	35	46	42	51	27	41	59	44	41	52	56	53	253	264	248	275	265	258	225	228	102	234	426	428	401	439	319	360
gene17931	DHODH	121	141	135	158	124	103	91	91	102	146	120	110	64	67	72	90	63	57	63	52	16	43	67	78	77	69	62	91
gene17955	LOC105606388	0	2	0	2	0	2	2	0	0	0	0	0	0	3	3	5	3	0	0	0	0	0	2	3	0	4	2	3
gene2333	LOC105605945	0	0	0	0	0	0	0	0	0	0	4	0	0	0	0	0	0	0	0	0	0	0	0	0	0	0	0	0
gene7124	SOX5	2	2	2	0	0	4	0	2	3	4	2	2	11	13	12	11	12	15	12	8	5	10	10	6	3	3	5	5
gene2339	PDCD10	162	180	175	181	161	158	161	170	156	145	150	164	70	51	86	71	64	45	45	32	17	38	41	47	45	59	45	50
gene2338	SERPINI1	96	113	99	103	94	87	71	73	72	64	84	79	0	2	0	0	2	0	0	3	0	0	0	0	0	2	0	2
gene7129	LOC101116132	3273	3153	3106	3249	3262	2948	3527	3457	3667	3702	3655	3440	3754	3719	3841	3766	3809	5866	5922	5937	2641	6117	4521	4715	4465	4658	3625	4741
gene7128	ETNK1	97	85	56	73	55	66	74	75	67	79	62	66	115	116	115	137	120	35	40	31	10	41	115	96	94	87	68	83
gene17959	PLEKHF1	92	93	82	70	100	73	96	73	106	88	114	84	48	55	52	60	40	34	45	31	17	32	55	44	49	58	40	43
gene17529	ATMIN	44	51	44	53	49	35	47	49	38	38	58	43	27	28	29	25	19	30	37	45	21	35	23	42	37	34	21	34
gene17528	LOC101121192	9	10	11	9	8	11	6	5	5	4	7	11	3	3	5	2	1	1	0	0	0	1	2	1	4	4	2	3
gene17521	LOC105609364	0	0	0	0	0	0	0	0	0	0	0	0	3	0	0	0	0	0	0	0	0	0	0	0	0	0	0	0
gene13861	PAN3	111	93	92	93	108	95	80	88	99	61	76	108	165	157	180	138	151	83	77	69	31	84	119	146	141	147	91	125
gene13866	LOC101113604	329	315	338	315	296	317	390	375	341	342	343	401	198	238	222	187	220	102	126	117	42	117	207	170	183	164	163	199
gene17526	CMC2	68	97	80	86	84	83	90	73	88	92	93	78	107	89	88	91	91	142	149	159	60	165	111	129	111	122	97	139
gene17525	LOC101120010	2	2	0	2	0	0	0	1	2	0	2	0	0	2	2	2	3	0	2	0	0	2	0	2	2	3	2	3
gene17524	CDYL2	24	33	26	39	50	25	26	23	25	29	14	18	5	3	12	4	7	0	3	0	0	7	0	4	3	4	0	6
gene12527	PREP	346	342	369	315	334	275	334	314	316	307	343	319	149	143	121	171	146	96	96	88	40	121	67	77	55	55	55	81
gene17936	ATXN1L	231	228	222	228	225	180	177	155	196	182	176	167	65	86	98	84	83	34	47	42	22	39	97	71	75	67	60	64
gene17937	AP1G1	446	442	398	452	430	381	348	299	310	348	349	330	216	245	227	199	211	142	146	129	67	146	165	187	209	191	138	206
gene4476	TMBIM1	536	496	459	540	552	534	684	635	581	575	656	567	552	518	539	580	474	276	347	324	132	313	400	496	464	443	351	481
gene4477	LOC105606766	3	2	4	4	2	3	5	2	4	2	5	3	54	68	56	59	56	33	44	48	11	31	46	67	65	53	45	59
gene4474	AAMP	461	464	481	459	449	448	492	496	492	448	453	507	401	381	374	372	341	171	172	165	81	165	309	343	304	317	234	325
gene4475	PNKD	124	110	118	89	106	94	121	138	109	135	136	129	208	173	201	179	196	198	187	191	76	179	232	225	188	177	177	194
gene4472	ARPC2	1444	1565	1518	1531	1540	1405	1582	1589	1583	1606	1695	1605	405	433	420	390	398	250	279	254	138	267	271	278	287	305	216	304
gene4473	GPBAR1	0	2	0	2	3	0	0	0	0	0	0	0	0	3	0	0	6	0	0	3	0	3	3	3	0	0	0	0
gene4470	CXCR2	0	4	0	0	0	0	0	0	2	0	0	0	0	0	0	0	0	0	0	0	0	0	0	0	0	0	0	0
gene4471	CXCR1	0	0	0	0	2	0	0	0	0	0	0	0	0	0	0	0	0	0	0	0	0	0	0	0	0	0	0	0
gene4478	CATIP	0	0	0	0	0	0	0	0	2	0	0	0	0	0	0	0	0	0	0	0	0	0	0	0	0	0	0	0
gene4479	LOC101110035	0	0	0	0	0	0	0	0	0	0	0	0	0	0	0	0	0	2	0	0	1	0	0	0	0	0	0	0
gene1444	LOC101111142	2	0	0	0	2	0	0	0	0	0	0	0	0	1	2	2	0	0	0	0	0	0	3	3	0	0	0	0
gene1447	LOC101111409	0	0	0	0	0	0	0	0	0	0	0	0	0	0	0	0	0	0	0	0	2	0	0	0	0	0	0	0
gene1440	CD1E	0	0	0	0	0	0	0	0	0	0	0	0	0	0	0	0	2	0	0	0	0	2	0	0	0	0	0	0
gene1443	LOC101110891	0	0	0	0	0	0	0	0	0	0	0	0	0	0	0	0	0	0	0	0	0	0	0	0	2	0	2	0
gene4788	TRIM63	0	0	0	0	0	0	0	0	0	0	0	0	116	129	111	119	119	70	72	71	27	76	213	205	215	201	166	191
gene4789	LOC101117060	446	479	487	461	512	400	591	610	559	588	614	544	905	871	851	823	804	1419	1487	1419	591	1473	1005	1066	938	1015	770	1015
gene4784	CNKSR1	0	3	0	0	2	0	0	0	0	0	0	3	5	0	0	0	0	3	4	0	0	0	0	0	0	2	1	0
gene4785	ZNF593	43	32	39	32	18	18	39	37	34	31	35	47	50	28	24	28	32	65	64	73	25	72	32	21	31	22	15	23
gene4786	FAM110D	0	0	0	0	0	0	0	0	0	0	0	0	24	16	17	8	12	41	36	21	24	34	14	7	7	7	6	16
gene4787	PDIK1L	11	9	17	10	10	16	11	16	13	20	11	11	27	21	30	23	26	22	23	21	10	25	22	10	23	17	19	19
gene3176	TRNAC-GCA	0	0	1	0	1	0	1	0	1	0	0	0	0	0	0	0	1	0	0	0	0	0	0	0	0	0	0	0
gene19206	SAAL1	67	67	48	51	52	74	48	59	47	57	54	62	51	47	57	59	41	19	31	30	7	26	61	39	45	55	30	36
gene3174	SMU1	284	243	259	299	275	231	221	225	258	274	245	251	174	156	147	133	166	78	79	89	39	72	146	141	153	130	89	147
STRG.15280	#N/A	93	87	87	97	80	79	116	110	104	111	95	122	62	85	82	79	67	155	153	156	69	152	73	82	84	77	70	85
gene19208	SERGEF	23	26	32	31	23	25	30	29	45	30	40	34	46	44	44	37	36	40	50	53	16	52	49	34	44	38	37	48
gene19209	KCNC1	0	0	0	0	0	0	0	0	0	0	0	0	0	2	0	3	4	3	0	0	0	0	5	5	3	4	0	0
gene5786	STON1	25	23	24	20	27	28	20	31	28	19	19	23	21	27	22	24	31	19	10	8	5	17	26	28	15	25	23	28
gene5784	LHCGR	0	0	0	0	0	0	0	0	0	0	0	0	0	0	0	1	0	0	0	0	0	0	0	0	0	0	0	0
gene5783	LOC101105644	2	0	5	0	8	3	2	2	3	0	0	0	0	0	0	0	0	0	0	0	0	0	0	0	0	0	0	0
gene5780	LOC101112973	0	3	2	2	0	3	0	0	2	0	5	0	1	2	4	0	2	6	6	5	0	0	0	3	2	2	5	5
gene5789	LOC105613961	0	0	0	0	0	0	0	0	0	0	0	0	0	0	0	0	0	0	0	0	0	0	2	0	0	0	0	2
gene5788	PPP1R21	97	83	76	82	59	59	77	77	67	73	86	74	67	45	54	59	57	38	41	31	26	37	29	47	36	40	28	44
gene25076	HSBP1L1	0	0	3	0	0	0	0	0	3	4	2	3	6	5	0	4	0	3	0	0	0	0	0	2	2	3	0	3
gene5435	MAPRE3	103	100	122	108	107	80	148	163	141	143	136	113	207	188	226	217	222	163	188	156	70	176	228	226	249	220	163	241
gene5434	DPYSL5	0	0	0	0	0	0	0	0	0	0	0	0	9	7	14	7	10	4	0	10	0	0	2	3	6	0	2	3
gene5437	AGBL5	43	53	66	45	47	44	40	42	48	52	40	60	48	55	32	53	39	24	30	21	17	14	31	44	27	26	20	24
gene5436	TMEM214	435	415	410	490	473	392	474	443	490	456	490	477	304	269	307	260	265	181	202	159	57	178	203	224	175	188	145	233
gene5431	KCNK3	0	0	0	0	0	0	0	0	0	0	0	0	0	3	3	3	2	0	0	0	0	0	0	0	0	0	0	0
gene5433	CENPA	39	38	35	36	31	41	5	20	23	12	17	18	26	25	36	27	37	40	31	37	24	35	27	23	23	30	12	30
gene5432	SLC35F6	47	43	51	38	46	45	39	19	33	25	28	39	2	2	0	4	7	3	0	0	0	0	0	0	0	0	0	0
gene7460	CECR5	55	59	38	34	46	38	36	50	45	35	64	39	34	41	36	35	36	6	19	6	2	13	34	21	36	25	20	31
gene7461	CECR1	0	0	0	0	0	0	0	0	0	0	0	0	0	0	4	4	5	2	4	2	0	0	2	3	2	0	0	0
gene7462	CECR2	0	2	0	0	0	0	0	0	0	0	0	3	20	11	16	13	19	5	0	6	3	4	11	5	5	15	10	11
gene7463	ATP6V1E1	610	696	621	660	643	608	792	796	808	834	770	822	257	238	246	259	251	164	178	173	91	191	201	210	193	196	154	215
gene7464	BCL2L13	381	331	330	348	372	336	346	311	334	338	306	324	118	68	132	98	96	8	5	11	6	7	72	71	77	92	47	88
gene7465	TRNAE-UUC	0	0	0	0	0	0	0	0	0	0	0	0	0	0	0	0	0	1	0	0	0	0	0	0	0	0	0	0
gene7466	LOC105614865	266	277	255	282	263	211	316	351	362	305	345	314	225	220	252	222	205	384	344	374	141	392	296	288	323	305	232	248
gene7467	BID	259	210	221	221	234	227	346	346	349	363	359	354	296	284	232	335	281	436	415	414	147	410	208	261	206	253	195	273
gene7468	MICAL3	260	238	260	213	244	202	234	251	213	201	213	216	303	247	263	292	259	264	282	338	113	345	339	343	374	331	255	333
gene7469	LOC105614866	5	2	0	0	0	4	0	0	0	3	3	0	0	3	0	0	0	0	3	0	0	3	0	2	0	0	0	0
gene24425	CCS	178	198	236	193	218	171	252	261	255	241	269	233	291	308	270	286	285	329	325	359	147	353	261	291	306	292	222	303
gene24427	RBM4	435	406	407	386	438	399	480	445	457	443	433	478	580	611	556	608	563	659	793	759	303	687	591	502	577	658	479	588
gene9439	LOX	333	352	295	304	344	287	183	191	182	188	173	172	32	30	25	30	38	3	3	2	0	5	11	5	8	16	0	10
gene9438	ZNF474	0	0	0	0	0	0	0	0	0	0	0	0	0	0	0	0	0	2	1	0	0	0	0	0	4	0	0	0
gene9431	LOC106990368	2	0	2	0	1	7	3	2	6	1	2	1	7	7	9	5	5	2	0	0	2	0	5	3	4	4	1	7
gene9430	CEP120	98	74	95	80	101	83	79	80	89	90	68	87	90	88	84	109	102	70	51	64	24	74	74	75	96	69	68	86
gene9433	LOC105611875	0	0	0	0	3	0	0	0	4	0	3	0	0	0	0	0	0	0	0	0	0	0	0	0	0	0	0	0
gene9432	PRDM6	0	0	2	0	0	0	2	0	0	5	0	3	2	9	3	3	5	0	0	2	0	0	3	3	7	5	3	4
gene9435	SNX24	62	81	61	63	53	54	85	83	50	74	70	76	39	38	47	41	46	26	30	38	12	36	21	23	23	19	19	16
gene9434	PPIC	334	369	329	339	355	325	308	345	330	323	356	358	246	258	233	243	237	96	109	105	49	132	104	127	133	139	98	121
gene9437	SNCAIP	17	20	15	15	17	7	25	32	25	22	26	27	87	79	86	78	56	64	50	36	20	57	41	47	32	48	34	40
gene9436	SNX2	146	157	125	120	138	136	151	142	167	126	117	137	126	106	142	103	160	52	51	57	21	70	76	59	72	67	55	93
gene22689	SLC6A6	70	58	51	60	52	65	81	70	64	68	100	75	39	45	40	31	39	14	7	22	0	8	38	19	34	34	24	19
gene19809	ACCS	118	110	114	108	112	107	138	134	137	133	147	146	129	119	130	122	149	153	136	144	54	148	96	104	99	94	72	99
gene19806	ALKBH3	104	112	111	104	102	68	113	116	128	148	94	126	74	111	97	78	79	164	137	159	57	145	100	98	98	104	82	109
gene19807	C15H11orf96	130	128	107	107	131	111	157	157	158	168	161	145	276	299	303	279	310	332	293	291	127	299	258	284	271	288	234	280
gene19804	LOC105607146	3	2	0	6	4	4	4	6	5	5	3	4	7	10	8	8	7	15	16	12	9	14	10	17	10	13	3	4
gene19805	HSD17B12	80	86	86	105	105	95	69	78	80	86	68	93	243	222	241	248	233	218	256	276	118	260	42	47	33	57	32	48
gene19802	LOC105602357	0	0	0	0	0	0	0	0	0	0	0	0	0	0	0	0	2	0	0	0	0	0	0	0	0	2	0	0
gene19803	LOC105602359	0	0	0	0	0	0	0	0	0	0	2	0	0	0	2	0	0	0	2	0	0	3	0	0	0	0	0	0
gene19800	TTC17	141	138	151	159	162	119	121	135	125	154	138	139	70	68	79	73	91	66	75	98	34	69	62	73	85	81	52	72
gene19801	LOC105602358	0	0	0	0	0	0	0	0	0	0	0	0	0	0	0	0	2	0	0	0	0	0	0	0	0	0	0	0
gene29265	LOC105606132	0	0	0	0	0	0	0	0	0	0	0	0	0	0	0	0	0	0	0	0	0	0	0	0	0	2	0	1
gene29264	LOC106992043	0	0	0	0	0	0	0	4	0	0	0	0	0	0	0	0	0	0	0	0	0	0	0	0	0	0	0	0
gene16602	LOC105612980	0	0	2	0	0	2	0	0	0	0	0	0	0	0	0	0	0	0	0	0	0	0	0	0	0	0	0	0
gene14409	KIAA0100	160	178	162	168	204	164	84	125	136	128	146	123	69	65	47	62	59	55	50	49	29	68	45	40	42	44	32	42
gene14408	LOC101120505	47	48	51	50	64	61	54	47	50	29	39	39	58	41	49	55	51	7	12	14	3	12	22	34	38	35	27	37
gene14405	ALDOC	43	40	44	42	33	44	44	41	31	48	38	38	33	37	31	38	19	22	14	24	11	35	16	19	10	16	22	23
gene14404	PIGS	232	208	221	172	240	189	211	242	202	195	225	220	263	252	312	281	277	151	156	156	75	161	188	178	179	204	150	187
gene14407	LOC105610233	0	0	0	0	0	0	0	0	0	0	0	0	0	0	0	0	0	2	2	3	0	2	0	0	0	0	0	0
gene14406	SPAG5	82	79	78	76	78	78	34	32	49	54	43	48	90	126	154	162	168	55	48	30	21	34	117	116	106	114	96	99
gene14400	SLC46A1	42	54	36	48	48	38	49	61	55	56	63	59	21	21	26	32	27	25	21	16	3	24	11	11	15	14	8	18
gene14403	UNC119	56	53	51	42	51	63	69	59	58	74	55	61	75	61	78	96	72	55	71	55	35	74	68	35	45	38	30	52
gene29263	LOC106992042	0	0	0	0	0	0	0	0	0	0	0	0	3	0	0	0	0	0	0	0	0	0	0	0	0	0	0	0
gene12696	VNN2	0	0	0	0	0	0	0	0	0	0	0	0	7	2	2	7	0	3	5	7	0	7	3	0	0	0	0	3
gene23563	LOC101113632	0	0	0	0	0	0	0	0	0	0	0	0	0	0	0	0	2	0	0	0	0	0	0	0	0	0	0	2
gene20488	43535	137	131	123	119	120	123	163	161	163	154	149	176	0	0	0	0	2	0	0	0	0	0	0	0	0	0	0	0
gene20482	LOC106991667	0	2	0	0	2	0	0	0	0	0	0	0	4	0	4	0	0	0	0	0	0	0	2	0	0	0	0	0
gene20481	BASP1	361	339	334	339	354	316	342	318	325	313	347	289	120	142	114	110	101	71	88	65	23	60	27	38	42	41	22	44
gene20486	FAM134B	15	11	5	10	0	9	15	13	7	3	11	6	69	70	79	80	64	51	40	59	32	53	100	124	115	96	94	110
gene20487	ZNF622	276	289	273	290	273	247	330	348	345	319	317	350	179	151	184	160	120	261	257	256	117	261	162	174	167	145	102	155
gene20484	LOC101102178	62	51	66	75	58	67	39	24	36	20	33	25	72	34	67	58	56	0	3	0	0	0	29	21	24	22	21	23
gene23565	LOC105603813	0	0	0	0	0	0	0	0	0	0	0	0	0	0	0	0	0	0	0	0	0	0	0	0	0	2	3	0
gene20730	LARP1B	44	51	60	47	44	56	31	42	37	26	35	28	39	38	39	38	34	24	18	17	10	21	28	39	22	19	19	29
gene20731	LOC105602781	0	0	0	0	0	0	0	0	0	0	0	0	3	0	5	0	6	5	0	0	0	2	2	0	3	2	0	0
gene20732	ABHD18	13	19	16	9	13	10	11	6	10	7	12	11	35	19	18	26	26	5	0	2	0	0	15	20	19	28	24	24
gene20733	LOC105602784	2	2	0	0	2	0	0	2	0	0	0	0	2	2	3	0	5	0	0	0	0	0	0	1	0	1	1	1
gene20734	LOC105602782	2	1	3	2	1	2	0	0	0	0	2	0	0	3	3	3	0	0	0	0	0	0	0	0	2	3	0	0
gene20735	MFSD8	19	29	26	22	29	22	27	13	24	26	23	20	33	42	28	31	21	26	26	30	18	34	25	26	25	40	27	41
gene20736	PLK4	35	51	36	26	38	29	27	21	27	21	17	18	40	30	30	24	30	19	18	16	7	17	14	21	16	17	17	20
gene20737	LOC105602786	3	0	2	6	0	0	2	10	0	0	4	0	0	2	6	0	0	0	5	4	10	3	3	2	5	2	3	3
gene20738	HSPA4L	60	50	53	47	58	52	59	55	42	37	40	34	8	0	8	8	15	2	8	7	5	4	0	3	3	2	0	3
gene20739	SLC25A31	0	0	0	0	0	0	0	0	0	0	0	0	0	0	0	0	0	0	0	0	0	0	0	3	0	2	0	0
gene21287	LOC106991716	2	2	0	0	0	0	0	0	0	0	0	0	2	1	2	2	0	0	0	3	0	0	0	0	0	0	1	0
gene21286	LOC105602964	0	2	0	3	0	0	3	2	3	0	0	0	0	3	2	3	0	11	3	0	2	3	0	0	1	0	4	5
gene21285	SMPD4	51	44	39	55	47	46	35	37	44	62	36	48	38	40	29	31	37	0	0	0	0	0	20	16	7	12	14	11
gene21284	LOC101120606	179	190	232	196	176	181	262	283	265	280	259	286	275	261	225	253	254	744	768	691	298	662	298	324	327	321	228	310
gene21283	LOC101119335	0	0	0	0	0	0	3	0	0	0	0	0	0	0	0	0	0	0	0	0	0	0	0	2	4	3	0	0
gene21282	LOC105602963	0	0	0	3	2	0	0	0	0	2	2	0	20	28	22	34	30	50	46	33	24	39	84	82	90	99	65	100
gene21281	SLC7A4	0	2	0	0	0	0	2	2	0	0	0	0	0	0	3	3	2	0	0	0	0	0	0	0	0	0	0	0
gene21280	P2RX6	0	0	0	0	0	0	0	0	0	0	2	0	15	17	12	14	19	6	3	2	0	7	23	20	18	27	20	12
gene21289	LOC106991690	21	25	20	31	27	16	27	26	26	28	33	25	69	48	81	86	65	57	72	53	32	72	65	63	71	72	60	60
gene21288	LOC101119851	61	48	53	45	49	48	44	51	71	45	46	45	59	34	62	49	48	11	9	9	3	4	25	40	26	41	28	24
gene22390	LOC105603509	33	38	35	29	46	31	31	51	51	49	46	31	24	19	22	21	23	19	14	14	7	18	16	18	17	17	16	19
gene22391	LOC106991775	0	0	0	2	0	0	0	0	0	0	0	0	0	0	0	0	0	0	0	0	0	0	0	0	0	0	0	0
gene22392	WNT5A	146	103	109	103	116	98	43	38	40	40	65	46	6	8	6	8	5	0	0	0	0	0	5	2	3	1	3	2
gene22393	LOC105603510	0	4	0	2	4	4	0	0	0	2	0	3	0	4	9	0	6	0	3	0	0	3	7	4	4	0	3	0
gene22394	LOC106991776	0	0	0	2	0	0	0	0	0	0	0	0	0	0	0	0	0	0	0	0	0	0	0	0	0	0	0	0
gene22396	CACNA2D3	0	0	0	0	0	0	0	0	0	0	0	0	3	0	0	6	5	2	1	5	0	0	2	4	11	5	0	0
gene22397	LRTM1	0	0	0	0	0	0	0	0	0	0	0	0	3	4	7	0	5	0	2	0	0	0	4	2	0	6	4	6
gene22398	LOC101105607	111	125	109	103	111	117	144	137	135	148	121	144	121	135	116	145	101	85	113	92	46	114	109	105	137	116	96	102
gene22399	ACTR8	75	89	84	91	74	66	79	77	100	103	77	74	46	57	60	53	47	47	46	74	24	54	42	25	48	33	35	35
gene26271	PDAP1	894	824	852	867	799	778	941	839	899	884	913	916	573	537	503	492	566	443	452	434	196	476	535	491	515	504	398	531
gene26880	TENM3	4	3	5	0	7	3	4	3	3	6	4	3	48	36	49	32	31	2	2	0	0	1	16	14	14	12	16	6
gene26884	LOC105605132	0	0	0	0	0	0	0	0	0	0	0	0	0	0	0	0	0	0	0	0	0	0	0	2	0	0	0	0
gene26886	DCTD	86	60	77	72	57	51	67	62	49	78	59	83	59	80	81	55	74	62	60	44	19	46	42	43	45	34	29	46
gene26887	LOC105605137	0	0	0	0	0	0	0	0	0	0	0	0	0	4	0	0	3	0	0	0	0	0	2	0	0	0	0	0
gene26888	LOC106990149	0	0	0	0	0	0	0	3	0	0	0	0	0	0	0	2	3	0	0	7	0	3	0	0	0	4	0	2
gene26889	WWC2	183	187	186	184	175	176	96	99	109	122	106	115	74	58	78	69	61	25	43	29	13	39	24	39	33	41	33	33
gene26539	LOC106991924	0	0	0	0	0	0	0	0	0	0	0	0	0	0	0	0	0	0	0	0	0	0	0	0	0	2	2	0
gene18150	RYR1	0	0	1	2	0	0	0	0	0	0	0	2	1126	1189	1137	1105	1189	1282	1394	1290	518	1317	2842	2821	2838	2736	2195	2830
gene10896	BMP3	0	0	0	0	0	0	0	0	0	0	0	0	3	3	6	5	7	10	0	6	3	3	3	3	0	3	0	0
gene10897	PRKG2	6	6	7	4	9	5	11	11	10	11	9	7	8	6	8	9	10	5	6	7	0	9	10	3	3	0	0	14
gene10894	LOC105607826	2	3	2	2	1	2	2	2	2	1	2	1	0	0	2	2	0	0	0	0	0	0	0	3	1	1	0	0
gene10895	LOC105607825	11	13	14	16	14	11	14	10	10	9	12	13	8	11	11	9	12	1	1	1	1	1	4	4	6	4	2	9
gene22642	ATP2B2	0	0	0	0	0	0	0	0	0	0	0	0	0	0	0	0	0	0	0	0	0	0	0	2	0	0	0	0
gene22641	SEC13	499	558	531	526	499	507	503	570	535	569	490	549	290	300	292	282	257	201	213	176	94	218	236	210	229	218	211	233
gene10898	RASGEF1B	0	0	2	0	0	0	0	0	0	0	0	0	43	29	42	33	25	29	30	18	11	31	52	26	20	31	27	31
gene22649	ATG7	71	75	79	98	80	77	75	85	82	87	87	90	27	29	22	39	26	18	15	19	0	11	23	35	31	27	26	22
gene26777	LOC105605051	0	0	0	0	0	0	2	0	0	0	0	0	0	0	0	0	0	0	0	2	0	0	0	0	0	0	0	0
gene26772	LOC101114082	5359	5408	5427	5509	5581	5072	6454	6466	6518	6375	6520	6565	254	284	263	259	234	87	76	84	46	86	275	246	244	232	194	256
gene26773	LOC105605094	0	0	0	0	0	0	0	0	0	0	0	0	0	0	0	0	0	0	0	0	0	0	0	0	3	0	0	0
gene26770	LOC101113823	0	0	0	0	0	2	2	0	0	0	0	0	2	0	0	0	0	0	3	0	0	2	0	0	0	0	0	0
gene17325	TP53TG5	8	12	5	4	4	0	3	4	3	0	2	4	2	0	0	0	2	0	0	0	0	3	0	3	0	0	0	0
gene17324	DBNDD2	113	142	149	140	145	124	147	143	157	147	143	183	140	154	121	139	138	199	220	207	107	205	211	195	203	170	138	189
gene17326	PIGT	321	337	308	348	290	255	272	290	292	300	293	306	121	119	118	128	96	74	81	57	34	66	68	67	68	49	42	56
gene17321	LOC101111217	0	0	0	0	0	0	2	0	2	5	0	0	0	0	0	0	0	0	0	0	0	0	0	0	0	0	0	0
gene17320	MATN4	0	0	0	0	0	0	0	0	0	0	2	0	138	116	136	122	138	100	103	94	52	115	102	124	92	95	78	109
gene17323	SDC4	297	298	315	331	346	325	344	363	322	332	365	364	271	257	286	275	259	280	278	235	128	272	158	197	181	162	157	182
gene17322	LOC106990174	3	5	5	4	7	7	7	5	4	6	7	4	0	0	6	3	3	7	0	11	3	0	0	0	0	0	2	0
gene16273	RNASEL	3	4	7	10	11	13	3	13	5	4	6	14	4	0	2	3	6	0	0	0	0	0	0	2	0	3	0	5
gene18360	MARK4	136	118	118	104	124	117	128	130	136	136	142	144	97	82	88	79	85	40	55	48	25	40	68	61	53	63	45	57
gene18361	CKM	0	0	0	0	0	0	0	0	0	0	0	0	6829	6890	6776	6837	6539	17744	18124	17456	7847	17844	29172	29226	28730	28704	22799	28998
gene18362	KLC3	0	0	2	0	0	0	0	2	2	0	2	3	0	0	0	0	0	2	7	0	0	0	0	0	2	1	0	0
gene18363	ERCC2	147	146	131	149	126	113	148	151	131	157	151	118	145	156	150	165	145	137	140	111	48	120	123	126	153	120	92	110
gene18364	PPP1R13L	97	89	65	94	83	86	108	105	94	110	117	101	101	81	103	104	100	92	89	87	47	94	110	118	136	120	84	108
gene18365	LOC106991561	9	14	16	15	12	12	11	10	3	9	14	13	3	3	1	2	7	0	0	0	0	0	0	0	0	0	4	1
gene18366	CD3EAP	67	46	63	62	59	38	60	50	60	64	49	63	37	55	54	35	45	42	48	66	25	53	39	49	59	37	17	37
gene18367	ERCC1	179	185	190	176	144	139	220	228	228	227	213	230	251	299	253	254	210	306	300	295	119	262	183	269	241	216	185	226
gene18368	LOC105608454	0	0	0	0	0	0	0	0	0	0	0	0	0	0	0	0	0	6	0	6	0	0	0	0	3	4	2	4
gene23119	LOC105603760	0	0	0	0	0	0	0	0	0	0	0	0	0	2	0	0	0	5	2	0	0	6	0	0	0	0	0	0
gene23118	LOC105612707	0	0	0	0	0	0	0	0	0	0	0	0	2	3	0	2	0	0	3	2	0	0	0	0	0	0	0	0
gene23111	FKBPL	29	29	29	29	31	13	25	24	20	32	24	26	16	10	12	19	0	17	12	23	5	28	0	0	10	15	13	6
gene23110	PRRT1	0	0	0	0	0	0	0	0	0	0	0	0	5	6	8	11	7	0	0	5	0	0	4	0	0	5	3	3
gene23113	LOC105603761	0	0	3	2	0	0	2	0	0	0	0	3	26	20	17	27	12	30	24	13	7	31	16	10	14	14	17	12
gene23112	ATF6B	316	367	339	337	343	322	383	367	376	357	370	345	249	233	264	227	222	117	107	133	61	128	170	171	188	159	161	150
gene23115	LOC101123159	7	0	0	0	3	3	4	0	2	0	0	0	30	38	25	26	41	0	0	0	0	0	6	0	4	4	0	2
gene23114	TNXB	0	2	0	0	0	0	0	2	0	0	2	0	1365	1346	1456	1384	1266	1024	1049	1026	487	1079	986	1013	985	972	739	950
gene23117	LOC101123419	0	3	2	5	3	3	7	5	8	3	0	3	90	78	59	63	93	43	73	55	23	46	20	20	16	15	13	16
gene23116	LOC105612706	26	18	23	18	0	17	27	15	21	19	25	0	14	15	0	6	8	6	0	0	2	0	0	8	0	8	0	3
gene3378	LOC101111001	0	2	0	0	0	0	0	0	0	0	2	0	2	4	1	2	1	2	1	0	0	0	1	1	0	1	0	1
gene3379	LOC101119878	5	5	4	4	6	3	8	6	1	8	9	4	12	18	8	9	8	33	49	46	13	47	15	21	18	17	16	10
gene3374	LOC101110212	0	0	0	0	0	0	0	0	0	0	0	0	3	0	0	0	0	0	0	0	0	0	2	0	2	0	0	2
gene3375	LOC101110483	0	0	0	0	0	0	0	0	0	0	0	0	0	0	0	0	2	0	0	0	0	0	0	0	0	0	0	0
gene3376	LOC101110740	30	41	37	22	30	28	34	30	43	33	37	49	81	64	93	76	77	63	79	55	34	77	78	91	75	80	67	67
gene3370	LOC101109680	1617	1715	1719	1677	1569	1567	1434	1564	1515	1469	1571	1532	1103	1159	1120	1192	1130	624	702	690	322	659	851	785	859	838	650	896
gene3371	C2H9orf131	0	0	0	0	0	0	0	0	0	0	0	0	0	0	0	0	0	0	0	0	0	0	0	2	0	0	0	0
gene3372	DNAJB5	17	21	14	14	12	12	23	18	21	15	15	14	50	67	59	63	59	69	63	74	25	74	81	96	74	65	52	96
gene3373	PHF24	0	0	0	0	0	0	0	0	0	0	0	0	18	22	15	17	14	15	24	6	7	21	35	27	42	29	24	27
gene28033	GPR101	2	0	0	0	0	2	0	0	0	0	0	0	0	0	0	0	0	1	0	1	1	0	0	0	0	0	0	0
gene28032	LOC101102787	56	58	63	44	52	47	72	61	71	62	75	65	68	65	56	62	59	78	81	92	35	91	83	95	88	89	69	87
gene28037	ARHGEF6	30	89	109	34	76	82	103	96	93	18	96	98	202	69	197	201	161	85	83	10	31	14	127	108	115	115	113	126
gene28036	RBMX	617	569	553	614	620	523	531	479	469	511	495	514	604	538	568	540	583	320	311	339	172	361	414	428	450	428	305	439
gene17819	CCDC79	0	3	3	0	4	0	0	6	7	2	2	3	0	2	0	0	1	5	2	3	0	0	0	0	0	0	0	0
gene17818	DYNC1LI2	157	176	192	190	200	181	105	97	99	91	96	105	26	21	27	32	22	6	17	8	10	13	14	11	10	17	15	20
gene17817	LOC105606367	66	85	73	68	64	49	90	66	95	86	87	75	59	58	67	70	75	52	53	56	20	58	61	79	53	69	53	68
gene17816	CMTM4	6	8	9	0	4	5	6	0	0	3	0	8	0	0	0	0	0	0	0	0	0	0	0	0	0	0	0	0
gene17815	CMTM3	887	890	1014	890	1025	852	1181	1221	1067	1134	1241	1210	301	297	312	257	268	225	211	234	105	212	157	153	148	137	114	127
gene17813	CMTM1	3	2	0	0	3	2	0	0	2	5	0	3	0	0	0	0	0	7	5	0	0	0	0	0	0	0	0	0
gene17812	LOC101103916	0	4	2	0	2	0	3	0	3	0	0	0	1	0	0	3	0	0	2	0	0	0	2	0	0	0	0	0
gene17811	TK2	59	71	62	66	54	39	58	64	40	47	55	40	26	17	25	22	36	0	0	0	0	8	3	4	5	9	13	10
gene17810	LOC101103417	0	0	0	0	0	0	0	0	0	0	0	0	0	4	0	0	0	0	0	0	0	0	0	0	0	0	0	0
gene27915	ABCD1	45	28	31	31	34	31	39	61	59	43	51	41	58	53	67	64	40	22	26	33	15	26	44	71	49	51	36	44
gene27914	PLXNB3	0	0	9	7	5	2	6	3	4	3	8	5	13	7	14	15	10	0	7	3	0	0	9	8	13	2	11	18
gene27917	SLC6A8	94	121	119	111	89	88	116	112	137	126	119	124	145	149	144	169	121	98	97	108	43	102	196	183	174	210	150	215
gene27916	BCAP31	655	724	749	623	750	605	898	953	863	862	913	844	882	906	856	812	882	1191	1213	1214	545	1192	581	554	610	618	436	594
gene27911	SSR4	1428	1467	1472	1448	1382	1297	1724	1732	1756	1788	1736	1748	940	975	938	932	883	783	816	823	349	910	750	700	725	734	632	765
gene27910	PDZD4	0	2	0	0	2	0	0	5	3	0	0	0	0	0	5	0	0	0	0	0	0	0	0	2	0	0	0	0
gene27913	SRPK3	0	3	0	0	0	0	0	0	0	0	0	0	329	327	315	355	315	368	322	370	182	284	548	515	506	511	445	548
gene27912	IDH3G	248	305	340	312	291	235	329	349	331	325	349	292	470	481	480	491	461	449	488	451	192	427	491	540	530	501	400	496
gene27919	PNCK	0	0	0	0	0	0	0	0	0	0	0	0	35	35	20	21	26	22	18	29	7	32	70	61	58	53	57	54
gene27918	LOC105605544	0	0	0	0	0	0	0	0	0	0	0	0	0	0	2	0	0	7	14	7	0	7	7	0	2	3	6	7
gene15415	DNAH17	5	9	12	9	7	6	11	11	9	6	7	7	14	25	22	17	23	9	13	7	4	6	16	17	19	27	17	18
gene15414	CYTH1	159	168	179	153	161	148	146	154	155	150	173	146	241	217	229	216	234	95	96	104	41	113	221	203	184	196	135	200
gene15417	SOCS3	10	6	7	9	8	8	2	10	3	3	4	8	6	3	6	3	6	0	0	0	0	0	4	0	1	1	0	3
gene15416	PGS1	158	159	168	137	176	137	170	161	184	156	205	155	135	145	155	131	152	108	103	111	51	120	130	116	124	130	84	107
gene15411	TIMP2	2430	2404	2254	2404	2356	2154	2868	2768	2942	2868	2894	2749	1228	1244	1295	1257	1231	1207	1217	1117	554	1129	751	733	755	766	595	823
gene15410	LGALS3BP	459	401	443	460	487	414	514	518	500	477	462	477	122	111	100	102	90	34	43	35	15	46	36	34	36	37	12	29
gene15413	USP36	164	151	154	128	177	130	128	167	131	142	144	161	241	232	252	248	228	131	159	124	70	143	201	199	222	178	162	194
gene15412	CEP295NL	0	0	1	3	2	0	0	0	0	0	0	0	7	5	5	3	5	6	0	6	0	2	0	0	3	4	0	5
gene15419	LOC105606280	0	2	0	0	0	0	0	1	0	2	0	0	4	0	4	3	5	0	10	6	0	0	2	2	2	0	0	0
gene14234	RNF43	0	0	0	0	0	2	0	0	0	0	0	0	10	6	6	8	0	6	9	3	3	7	0	0	6	0	3	3
gene28696	LOC101102132	1	1	0	2	3	2	0	2	3	0	0	2	0	0	2	0	2	0	0	0	0	0	0	4	1	0	2	2
gene28693	LOC106990666	0	0	0	0	0	0	0	0	0	0	0	0	0	0	0	0	0	0	0	0	0	0	0	0	2	0	2	0
gene28692	LOC101101878	0	0	0	0	0	0	0	0	0	0	0	0	13	14	8	13	5	10	10	14	5	8	6	14	17	8	6	5
gene28691	LOC105605844	3	7	5	8	0	3	0	3	0	0	0	2	5	4	7	4	4	0	0	0	0	0	0	0	3	3	0	3
gene28690	LOC101123196	61	66	68	49	83	67	57	52	71	55	60	52	40	42	36	42	37	2	4	2	0	5	21	16	19	27	10	7
gene28967	LOC101110133	6	0	4	4	4	3	0	3	3	4	0	4	13	10	9	6	9	0	4	0	0	0	11	10	18	14	6	10
gene28966	LOC105605969	0	6	3	9	6	0	0	0	0	6	3	7	14	14	26	16	20	14	21	14	8	19	33	18	34	27	18	24
gene28961	LOC101109080	0	0	0	0	0	0	0	0	0	0	0	2	0	0	0	0	0	0	0	0	0	0	0	0	0	0	3	0
gene28963	LOC106992034	0	0	0	0	0	0	0	0	0	0	0	0	0	0	5	4	6	0	0	0	0	0	0	2	0	0	3	0
gene28962	LOC101109343	6	0	0	0	0	0	0	6	0	7	0	0	0	0	0	0	0	0	0	0	0	0	0	0	0	0	0	0
gene28969	LOC105605971	0	0	0	0	0	0	0	0	0	0	0	0	0	7	5	8	0	0	0	0	0	0	0	3	0	3	0	0
gene28968	LOC105605970	3	12	7	12	6	7	0	0	3	5	5	3	0	0	2	0	0	0	0	0	0	0	0	0	0	0	0	0
gene2966	LOC105606828	3	3	4	3	2	4	1	2	1	2	5	3	4	0	0	3	3	0	0	4	0	0	2	0	0	0	0	0
gene2967	LOC101117216	123	134	149	123	143	96	144	110	145	122	158	145	203	200	215	197	196	42	43	39	21	36	130	129	117	123	91	108
gene25519	JMJD8	46	40	39	30	50	43	24	34	31	41	26	37	14	14	4	17	8	0	0	0	0	0	4	5	4	3	2	8
gene25518	STUB1	311	301	301	299	338	292	355	382	373	408	371	381	401	446	396	377	396	490	501	481	210	522	449	499	499	493	401	514
gene2962	LOC105611645	122	116	126	122	146	116	156	161	156	157	139	154	206	198	202	199	192	347	339	350	138	331	235	224	231	238	176	228
gene2963	LOC105606824	0	0	2	0	0	0	0	0	0	0	0	0	0	0	0	0	0	0	0	0	0	0	0	0	0	0	0	0
gene2960	LOC105606818	0	0	0	2	0	1	0	0	0	0	0	0	0	3	2	0	0	2	2	6	2	2	0	0	0	0	2	0
gene2961	LOC105606822	0	0	0	0	0	0	0	0	0	0	0	0	0	0	0	0	0	0	2	0	2	2	0	0	0	0	0	0
gene25513	LOC105604599	4	5	7	4	7	0	5	6	7	3	5	6	17	24	15	24	14	0	9	6	8	13	14	17	21	19	13	25
gene25511	C24H16orf13	25	35	34	31	32	39	42	22	37	33	29	28	50	55	41	54	64	72	84	60	32	68	52	42	43	53	40	52
gene25510	WFIKKN1	0	5	0	4	3	0	6	3	1	2	4	3	4	0	7	7	0	11	16	14	0	3	2	0	5	2	2	2
gene25517	LOC101103616	164	180	174	173	187	166	215	216	240	205	205	233	238	247	246	246	237	601	644	597	256	650	220	278	213	176	178	271
gene25516	RHBDL1	87	72	69	68	68	72	68	91	87	72	96	90	52	54	46	56	52	34	38	41	21	39	38	38	20	25	21	39
gene25515	WDR90	30	35	16	31	35	51	32	35	26	18	28	29	125	114	102	127	101	45	52	24	22	41	55	54	77	52	37	81
gene25514	FAM195A	3	4	7	5	5	4	8	7	4	5	4	5	53	23	38	49	22	64	89	77	38	79	44	42	45	38	29	28
gene14235	HSF5	14	0	10	9	11	15	3	5	11	5	12	5	17	10	13	7	8	6	0	6	0	7	12	10	7	11	5	7
gene10135	ZCCHC9	62	59	63	65	63	45	57	58	63	62	55	73	60	61	62	59	58	26	24	26	11	27	63	65	84	64	53	66
gene10134	CKMT2	0	0	3	0	0	0	0	0	0	0	0	0	46	53	47	53	44	81	68	81	34	102	117	141	124	150	109	122
gene10137	ACOT12	0	0	0	0	0	0	0	0	0	0	0	0	0	0	0	1	0	0	0	0	0	0	0	0	0	0	0	0
gene10136	LOC106990145	10	2	9	7	9	2	2	4	2	0	4	6	5	8	11	10	9	0	0	0	0	0	5	3	3	3	2	2
gene10131	LOC105606739	0	0	0	0	0	0	0	0	0	0	0	0	0	0	0	0	1	0	0	0	0	0	0	0	0	0	0	0
gene10132	RASGRF2	47	41	55	43	50	43	44	45	33	32	45	43	3	3	3	3	0	6	6	11	0	9	10	3	11	7	3	6
gene10139	SSBP2	56	64	53	67	64	58	73	81	82	88	72	81	143	149	137	143	153	74	86	80	36	90	122	124	144	160	104	132
gene10138	LOC105606738	7	6	8	6	6	0	7	6	8	7	6	5	20	13	6	9	6	11	14	15	6	12	7	9	11	3	15	12
gene1265	PGLYRP4	0	0	0	0	0	0	0	0	0	0	0	0	2	0	0	0	0	0	0	0	0	2	2	5	3	0	0	0
gene1267	S100A9	0	0	0	0	0	1	0	0	0	0	0	0	36	40	42	53	30	52	40	23	17	56	24	22	16	17	6	19
gene1263	PRR9	0	0	1	0	0	0	0	0	0	0	0	0	0	0	0	0	0	0	0	0	0	0	0	0	0	0	0	0
gene1268	LOC101103771	0	0	0	0	0	0	0	3	0	0	0	0	34	30	29	26	18	30	42	37	16	31	17	13	18	5	16	15
gene1269	S100A8	0	2	2	0	2	0	0	0	0	0	0	0	34	41	37	21	45	53	74	77	38	67	8	15	13	8	10	11
gene381	LOC101105114	0	0	0	0	0	0	0	0	0	0	0	0	0	0	0	0	0	0	0	0	0	0	0	0	2	0	0	0
gene658	LOC105613526	0	0	0	0	0	0	0	0	0	0	0	0	0	0	0	0	0	2	0	2	0	2	0	2	0	0	0	0
gene653	LOC105605473	0	0	0	0	0	0	0	0	0	0	0	0	0	0	0	0	2	0	0	0	0	0	0	0	0	0	0	0
gene651	LOC105614727	7	12	12	8	14	9	11	16	13	18	16	17	12	16	18	9	15	14	15	13	3	12	12	15	12	16	9	24
gene650	TRNAG-CCC	0	0	0	0	0	0	0	0	0	0	0	0	1	0	0	0	0	2	1	0	1	0	0	0	0	0	1	0
gene657	PTGFR	21	17	8	18	14	7	12	12	10	10	9	8	0	0	0	2	0	0	0	0	0	0	0	0	0	0	2	0
gene8410	KDM7A	35	29	17	19	26	24	23	14	30	27	18	22	52	77	75	88	79	33	34	36	16	43	78	93	90	91	77	107
gene2104	RNF168	27	17	14	13	10	18	14	15	13	10	12	11	9	16	12	10	4	5	6	11	6	10	3	6	15	13	9	10
gene2105	SMCO1	0	0	0	0	0	0	0	0	0	0	0	0	9	5	7	9	8	10	14	0	8	8	15	12	15	12	17	14
gene2106	WDR53	31	37	44	41	41	50	42	51	36	54	43	42	22	38	35	47	22	19	24	28	15	28	33	25	25	29	33	23
gene2107	FBXO45	29	33	30	43	34	27	31	34	27	22	26	29	9	7	9	9	15	9	13	5	0	0	10	10	19	14	9	17
gene2100	TM4SF19	0	2	0	0	2	0	0	0	1	2	0	0	0	0	0	0	0	0	0	0	0	0	0	0	0	0	0	0
gene2101	UBXN7	116	122	109	142	123	88	103	107	101	102	117	92	146	121	123	139	138	63	62	63	31	65	125	131	109	113	66	94
gene2102	LOC105602377	0	0	0	0	0	0	0	0	0	0	0	0	0	0	0	0	0	2	2	3	0	2	2	0	0	0	0	0
gene2103	LOC106990873	0	0	0	0	0	0	0	0	0	0	0	0	0	0	0	0	0	0	0	0	0	0	0	0	0	0	2	2
gene2109	NRROS	0	0	0	0	0	0	0	0	0	0	0	0	12	18	17	17	18	26	13	18	11	18	11	7	9	5	15	10
gene15648	TMEM81	7	3	5	5	5	5	6	5	4	4	7	8	6	10	7	9	8	4	4	3	5	3	4	8	5	6	12	5
gene15649	RBBP5	150	156	156	144	134	155	130	136	132	132	140	115	68	50	84	87	79	32	27	29	13	31	42	52	56	52	45	54
gene3431	TMEM2	220	174	184	164	146	147	170	168	165	196	155	111	39	32	63	61	39	20	18	23	5	19	23	37	33	32	22	19
gene3430	LOC101102454	0	0	0	0	0	0	0	0	0	0	0	0	1	0	0	2	0	1	2	0	0	3	0	3	0	1	0	0
gene4421	LOC105611607	4	4	2	0	2	0	0	0	0	0	0	0	4	3	0	0	0	0	0	0	0	0	0	0	3	0	0	0
gene4420	ACADL	56	78	73	58	53	36	74	72	72	93	54	60	61	63	57	62	57	15	20	22	14	25	38	41	42	42	26	41
gene3434	KLF9	97	103	91	123	113	100	103	92	87	82	104	118	23	19	16	16	15	14	12	14	10	3	27	41	31	39	24	41
gene21595	SCAPER	33	18	29	27	44	43	31	15	27	24	7	34	40	48	46	27	37	10	8	9	2	5	26	33	23	39	24	33
gene21594	ISL2	2	10	12	9	12	4	11	7	9	3	2	6	0	0	0	0	0	0	0	0	0	0	0	0	0	2	0	0
gene15646	NFASC	2	2	0	0	0	0	0	2	0	0	0	0	3	3	2	0	2	0	0	0	0	0	3	0	0	0	2	0
gene22999	AARS2	42	57	34	61	55	48	39	55	44	49	50	47	131	120	130	122	105	181	162	205	79	158	131	129	97	112	109	116
gene4625	LOC101109150	0	0	0	0	0	0	0	0	0	0	0	0	3	5	0	0	3	0	0	0	0	0	0	0	0	0	2	0
gene4621	DIS3L2	72	58	77	68	69	54	68	55	63	76	65	66	66	71	66	64	69	13	21	15	8	13	45	57	44	44	41	50
gene4620	NPPC	0	0	0	0	0	0	0	0	0	0	0	0	2	0	0	1	0	0	0	1	0	0	1	1	1	1	1	0
gene19295	LOC105602260	0	0	0	0	2	0	0	0	0	0	0	0	0	0	0	0	0	3	2	0	0	5	0	0	0	0	0	0
gene21598	PSTPIP1	0	0	0	0	0	0	0	0	2	0	0	0	47	54	65	35	64	53	60	44	23	50	27	21	17	22	5	29
gene26066	PHKG1	3	8	6	3	5	7	16	3	9	8	5	8	221	226	203	252	241	124	179	172	94	182	344	398	361	389	282	377
gene8913	LOC101107278	0	0	0	0	0	0	0	0	0	0	0	0	0	0	0	0	0	0	0	0	0	0	2	0	0	0	0	0
gene23688	C20H6orf52	2	10	4	6	7	5	6	3	8	0	6	13	12	8	16	17	9	16	18	14	6	16	24	13	19	14	19	19
gene12315	TMEM30A	353	365	383	397	337	318	320	301	318	376	343	324	321	372	357	337	344	311	261	280	121	313	218	239	223	226	211	260
gene26060	GBAS	122	132	138	137	146	135	142	116	131	118	129	129	214	245	195	204	207	271	294	300	122	336	284	279	268	277	248	286
gene12314	LOC101110066	455	430	433	452	427	382	563	532	566	508	589	542	543	550	516	507	523	519	554	580	255	561	256	262	274	255	224	294
gene23682	LOC106991814	0	0	0	0	2	2	0	0	0	0	0	0	0	0	0	0	0	0	0	0	0	0	0	0	0	0	0	0
gene16612	BMI1	50	20	45	51	16	37	30	51	41	46	37	33	49	59	43	50	78	76	55	61	31	43	70	75	70	71	42	79
gene5578	LOC101119974	0	0	0	0	0	0	0	0	0	0	0	0	0	0	2	0	0	0	0	0	0	0	0	0	0	0	0	0
gene19210	MYOD1	0	0	0	0	0	0	0	0	0	0	0	0	49	78	65	68	59	62	75	71	36	60	89	105	71	75	77	82
gene19217	NUCB2	263	306	269	272	310	238	267	293	252	277	277	282	125	110	109	128	106	116	103	97	50	124	57	60	42	39	33	48
gene19216	NCR3LG1	64	64	61	78	61	60	74	70	68	67	66	78	4	16	9	6	9	6	7	0	5	5	5	5	5	0	3	7
gene19215	KCNJ11	0	0	0	0	0	0	0	0	0	0	0	0	203	188	212	189	173	211	220	212	93	255	316	341	324	335	243	285
gene19214	ABCC8	0	0	0	0	0	0	0	0	0	0	0	0	63	65	64	55	62	40	34	37	17	34	57	68	63	67	44	58
gene5570	OTX1	3	0	0	3	0	2	0	0	3	0	0	0	0	0	0	0	0	0	0	0	0	0	0	0	0	0	0	0
gene5571	EHBP1	295	310	311	322	289	291	239	313	289	316	280	252	57	77	57	70	77	23	10	31	11	26	49	48	52	38	31	74
gene5572	TMEM17	68	65	74	61	88	83	87	57	76	64	78	73	27	38	18	33	16	15	0	20	7	0	17	22	21	15	15	18
gene5573	LOC105613322	8	5	7	14	6	5	0	5	7	3	3	5	0	3	0	0	0	0	0	2	0	0	0	0	0	0	0	0
gene5574	B3GNT2	284	266	269	277	273	250	241	218	227	244	280	235	31	17	24	38	18	17	9	11	2	13	14	15	16	12	21	24
gene5575	COMMD1	69	92	75	87	69	77	108	109	108	93	111	123	165	144	178	146	188	210	175	176	71	220	159	171	151	138	126	153
gene5576	CCT4	580	497	571	595	570	525	564	623	596	594	569	551	431	408	426	399	397	391	387	438	182	392	361	355	400	375	269	412
gene5577	FAM161A	67	54	58	48	53	51	47	54	39	49	42	57	19	20	32	31	25	14	20	15	9	19	14	13	11	13	11	14
gene26579	TRNAG-CCC	0	0	0	0	0	0	0	0	0	0	0	0	0	0	0	0	0	1	0	0	0	1	0	0	0	0	0	0
gene26570	LOC101102450	1	9	2	5	8	2	7	6	6	7	10	6	3	3	1	2	5	12	14	10	5	10	9	6	8	9	3	7
gene26572	LOC101102285	11	11	9	12	7	10	11	11	12	9	11	7	25	21	24	21	23	20	20	16	14	21	20	13	17	15	10	13
gene26574	DNAJC12	2	0	0	0	0	0	2	2	0	6	4	0	17	13	19	17	6	5	12	4	3	5	23	29	12	21	7	22
gene26575	SIRT1	58	58	69	57	58	41	74	71	65	48	53	47	49	49	46	37	43	16	21	22	23	25	47	40	39	49	28	27
gene26576	HERC4	68	91	124	83	117	76	76	79	83	69	76	67	116	108	126	117	122	51	60	5	25	60	99	107	86	102	71	134
gene26577	MYPN	0	0	0	0	0	0	0	0	0	0	0	0	149	126	147	148	199	203	243	249	126	276	350	330	342	324	264	390
gene8623	NUB1	293	293	293	275	288	263	222	233	236	264	247	273	116	145	131	142	138	99	114	113	51	102	152	141	171	206	124	219
gene8622	LOC106991149	38	56	50	48	49	44	57	55	74	33	60	64	88	85	98	94	57	81	102	92	41	84	67	86	88	95	68	122
gene8621	SMARCD3	537	563	522	496	519	446	608	592	532	640	683	577	710	721	610	634	623	722	778	743	342	785	805	1012	846	822	753	884
gene8620	CHPF2	264	224	258	276	257	233	231	215	213	223	221	202	106	117	116	108	103	67	74	63	32	68	47	47	54	34	47	33
gene8627	PRKAG2	449	466	484	502	452	449	501	474	529	431	462	478	176	214	169	185	207	74	77	72	39	102	196	39	240	202	172	51
gene8626	RHEB	307	353	305	316	323	293	376	333	383	372	430	337	226	240	254	223	261	119	97	111	57	110	204	220	205	186	169	236
gene8624	WDR86	0	3	3	0	2	0	4	4	0	6	3	3	5	12	5	9	14	3	0	5	0	5	6	5	18	11	11	6
gene8629	TRNAC-GCA	0	0	0	0	0	0	0	0	0	0	0	0	0	0	0	0	0	0	0	0	0	0	0	0	1	0	0	0
gene8628	LOC105615140	0	0	0	0	0	0	0	0	0	0	0	0	3	0	0	0	0	0	3	0	0	2	0	0	1	0	0	0
gene20808	LOC101110269	64	69	65	46	46	44	48	51	54	48	49	52	43	42	47	54	47	28	19	23	19	28	27	32	31	32	30	31
gene20809	ZNF891	2	0	0	0	0	0	0	0	0	0	0	0	3	2	0	0	3	0	2	0	3	0	0	3	0	2	1	0
gene20806	LOC105602836	0	0	0	0	0	0	0	0	0	0	0	0	0	0	0	0	2	0	0	0	0	0	0	0	0	0	0	0
gene20807	ZNF605	79	71	87	74	79	84	57	62	76	82	54	58	140	121	118	116	117	45	58	62	29	56	122	121	110	96	57	93
gene20804	GUCY1B3	69	38	56	39	56	43	30	41	25	51	35	33	72	78	93	85	92	30	34	22	14	21	51	51	41	48	54	64
gene20805	GUCY1A3	24	28	10	17	28	20	17	11	24	15	12	16	189	120	134	163	142	66	51	71	27	62	137	94	113	113	103	131
gene20800	CTSO	31	26	31	29	24	22	23	10	18	11	14	10	4	10	5	8	4	0	0	0	0	0	0	0	3	0	0	2
gene20801	TDO2	0	0	0	0	0	0	0	0	0	0	0	0	0	0	0	0	0	0	2	2	0	0	3	0	0	2	0	1
gene8999	NACC1	61	67	69	56	75	66	54	42	35	51	55	52	20	10	20	21	19	0	0	0	0	3	6	7	0	15	2	7
gene8998	STX10	24	28	36	36	38	32	63	50	50	39	63	62	38	25	38	27	22	23	26	23	11	28	38	32	24	21	10	28
gene8991	C5H19orf53	306	294	330	352	345	306	431	469	418	466	480	456	486	463	457	481	455	546	475	454	206	491	458	471	489	432	403	501
gene8990	LOC105610487	0	0	3	5	0	0	0	0	0	0	0	0	3	2	5	3	0	0	0	0	0	0	4	5	1	0	0	1
gene8993	CCDC130	44	36	38	50	47	46	53	51	46	42	46	50	63	84	86	85	85	60	74	60	24	66	78	80	63	70	54	81
gene8992	MRI1	48	30	36	41	31	45	55	43	38	37	56	33	45	41	23	37	30	14	36	17	11	17	25	37	18	33	25	26
gene8995	LOC105610486	23	8	15	21	24	18	19	14	7	22	12	24	48	43	47	41	57	73	50	71	29	79	44	36	56	54	37	39
gene8994	CACNA1A	78	59	72	66	80	74	56	46	41	46	34	41	3	8	0	0	0	0	3	4	0	4	3	3	0	0	1	0
gene8997	IER2	166	165	154	152	158	134	158	151	166	140	140	128	253	278	248	228	209	192	173	159	77	194	193	175	200	184	166	179
gene8996	LOC101103232	65	62	66	52	69	67	96	93	80	95	97	98	278	273	254	294	265	1064	1061	1026	420	1013	332	377	323	365	252	365
gene18162	NFKBIB	37	40	38	28	43	27	35	34	37	44	46	44	47	48	47	43	42	33	29	33	15	28	37	51	43	32	33	34
gene18160	RINL	3	6	0	2	2	6	0	0	0	0	5	0	0	0	0	0	0	0	0	1	0	0	0	2	0	0	0	0
gene18161	SIRT2	458	377	435	444	442	394	517	476	487	485	528	460	282	224	271	253	247	199	194	195	94	193	275	239	245	249	202	241
gene18166	MRPS12	153	154	185	171	166	143	161	157	171	167	143	177	144	164	110	138	117	135	133	170	57	152	115	123	108	119	84	122
gene18167	LOC105602066	323	306	322	315	320	305	438	393	393	400	371	394	199	215	170	197	182	119	113	126	65	143	126	129	133	124	99	131
gene18164	CCER2	7	11	20	10	10	3	17	11	18	5	10	22	20	16	12	19	15	19	22	17	18	20	17	10	26	15	13	13
gene18165	SARS2	37	47	34	55	39	46	41	25	32	39	45	47	16	27	15	23	15	0	8	5	0	4	14	15	9	8	13	3
gene16304	SWT1	10	13	23	2	12	6	8	9	19	13	7	14	18	19	21	21	26	9	9	3	5	5	13	17	6	19	10	11
gene16305	LOC106991495	0	0	0	0	0	0	0	0	0	0	0	0	0	0	0	2	0	0	0	0	0	0	0	0	0	0	3	0
gene16306	IVNS1ABP	742	728	739	729	718	702	558	622	579	591	583	548	340	317	336	310	332	184	161	164	74	192	416	343	328	314	214	348
gene16307	LOC106991496	0	4	0	0	5	0	5	3	6	3	7	3	0	0	0	0	0	0	0	0	0	0	0	0	0	0	0	3
gene16302	RNF2	84	91	91	94	90	64	86	71	93	87	92	83	119	101	110	98	93	43	44	50	18	41	78	81	61	63	57	89
gene16303	TRMT1L	104	108	116	98	92	105	79	82	106	93	104	102	65	73	75	64	74	48	55	52	25	53	78	89	81	77	46	76
gene16308	LOC105609459	0	0	2	0	0	0	0	0	0	0	0	0	0	0	0	0	0	0	0	0	0	0	0	0	0	0	0	0
gene12210	VASH1	55	66	66	56	43	40	59	82	68	91	69	66	314	304	343	324	325	237	252	216	83	226	197	196	187	202	171	213
gene22985	LOC105603710	0	0	0	3	0	0	4	3	4	4	4	4	0	9	7	4	6	6	0	4	5	9	7	2	5	0	0	5
gene13602	LOC106991355	0	0	0	0	0	0	0	0	0	0	0	0	0	0	2	0	0	0	0	0	0	0	0	0	2	0	0	0
gene22987	C20H6orf223	0	0	0	0	0	0	0	0	0	0	0	0	0	2	0	0	0	2	0	0	0	0	0	0	0	0	0	0
gene22986	VEGFA	178	168	218	172	170	158	122	122	108	128	186	91	114	113	116	140	111	50	46	34	17	34	105	122	111	90	85	118
gene22981	GTPBP2	1126	675	1115	1101	1056	996	1058	1012	1037	1062	1033	986	214	236	220	202	244	87	77	86	30	83	141	138	168	177	177	182
gene22980	POLH	97	83	101	123	105	76	75	90	75	64	60	78	55	69	70	74	52	51	42	43	17	44	66	53	65	38	47	55
gene22983	RSPH9	35	38	46	48	37	35	39	65	57	30	52	33	19	16	14	18	20	19	23	18	16	30	20	22	17	24	20	17
gene22982	MAD2L1BP	42	34	38	17	41	31	43	38	44	26	11	36	42	41	50	58	25	28	21	21	13	22	31	38	14	10	42	21
gene22989	MRPL14	455	486	502	431	448	379	687	625	693	559	667	679	546	582	575	571	555	1103	1041	1013	423	1018	791	754	739	763	552	808
gene22988	LOC106990495	4	3	3	0	2	0	4	4	3	6	3	4	16	16	18	17	15	5	5	6	6	9	19	32	23	29	20	30
gene15655	KLHDC8A	0	0	0	0	0	0	0	0	0	0	0	0	7	8	4	0	10	0	0	0	0	0	0	0	2	0	0	0
gene15654	LOC106991465	0	0	0	0	0	0	0	0	0	0	0	3	0	0	0	0	0	0	0	0	0	0	0	0	0	0	0	0
gene15653	NUAK2	42	43	52	44	48	47	35	45	36	38	46	37	5	0	5	2	0	0	5	3	0	2	0	2	0	0	0	0
gene15652	TMCC2	27	21	25	19	32	24	20	19	18	30	14	19	240	238	242	193	230	135	97	109	49	129	177	187	214	211	145	171
gene15651	DSTYK	49	60	51	33	39	42	43	39	40	33	52	56	52	39	41	44	55	39	35	38	24	32	51	53	60	67	32	54
gene15650	LOC105609389	0	0	0	0	0	0	0	0	0	0	0	0	0	0	0	0	0	3	5	10	0	0	0	0	0	0	0	0
gene23052	MCM3	204	189	207	200	208	184	132	129	127	154	161	138	182	188	140	146	157	67	54	52	25	57	93	89	83	96	84	79
gene23055	LOC105603744	0	0	0	0	0	0	0	0	0	0	0	0	20	23	17	23	14	15	18	22	7	14	22	15	18	26	16	14
gene15659	ELK4	107	119	126	117	153	99	111	107	140	121	116	103	124	146	123	168	138	65	53	74	37	62	124	123	125	92	72	109
gene15658	MFSD4	0	0	0	0	2	0	3	0	0	0	6	0	13	9	21	26	12	14	15	9	5	11	15	14	7	14	12	13
gene18656	LOC105601991	15	20	19	14	23	7	18	24	16	15	30	19	10	0	3	0	4	0	0	0	0	0	2	0	3	0	4	3
gene18657	LOC101109994	19	30	36	29	27	19	27	25	23	28	28	22	18	25	22	21	23	14	21	24	7	21	23	28	23	27	27	18
gene21458	NGRN	202	212	220	185	212	202	247	234	223	275	234	244	296	305	296	282	294	212	203	200	95	217	211	243	282	220	185	242
gene12159	PTGR2	27	28	43	31	34	24	22	38	23	38	19	40	36	63	64	62	59	44	49	46	22	52	43	63	45	46	42	56
gene12158	ELMSAN1	47	39	49	51	57	55	22	17	21	29	12	29	26	33	36	35	36	9	19	11	5	12	23	24	46	22	25	16
gene12155	LOC105615767	28	21	34	26	29	30	25	26	24	33	27	29	12	9	8	10	12	2	2	2	1	3	5	7	6	5	5	7
gene12154	LOC101103981	0	0	0	0	0	0	0	0	2	0	0	0	0	0	0	0	0	0	0	0	0	0	0	2	0	1	0	0
gene12157	PNMA1	10	10	10	8	11	7	20	3	6	22	7	3	6	6	8	3	5	0	0	0	0	0	3	5	0	0	0	0
gene12156	DNAL1	4	0	7	3	0	10	0	0	7	4	0	0	4	6	0	0	0	0	0	0	0	0	2	0	0	0	0	0
gene12151	LOC101103726	0	10	2	9	8	8	12	12	6	8	8	7	3	5	0	0	0	5	13	4	4	5	0	0	0	5	3	5
gene12150	LOC101104407	0	0	0	3	0	0	1	0	0	2	0	0	0	0	3	0	0	0	0	0	0	0	5	0	0	0	1	2
gene12153	LOC106990150	14	14	23	29	15	23	22	21	22	14	21	24	6	23	9	10	6	8	0	0	0	5	8	0	4	8	6	7
gene12214	LOC105606525	10	5	6	6	7	10	3	3	9	5	5	7	0	0	4	5	4	0	0	0	5	3	5	8	3	5	2	3
gene12215	LOC105606524	2	0	0	3	0	0	0	0	0	4	0	0	0	0	0	0	0	0	0	0	0	0	0	0	2	0	0	0
gene24919	RAB11FIP2	172	145	125	174	155	135	156	126	152	154	122	140	88	98	81	102	94	54	70	69	30	54	72	83	79	72	42	85
gene24914	KCNK18	0	0	0	0	0	0	0	0	0	0	0	0	0	0	0	0	0	0	0	0	0	0	0	2	0	0	0	0
gene24915	SLC18A2	11	18	12	26	35	11	22	20	24	20	27	23	0	0	0	3	0	2	0	0	0	0	0	0	4	4	0	0
gene24916	PDZD8	100	93	98	83	105	88	61	83	72	90	77	69	71	72	59	73	69	40	50	40	10	38	30	49	51	43	43	42
gene24917	EMX2	111	116	111	120	127	112	116	101	96	110	105	106	10	14	17	15	8	4	0	3	0	3	2	5	5	3	0	3
gene24910	HSPA12A	0	0	0	0	0	0	0	0	0	0	0	0	3	0	0	0	0	0	0	0	0	0	0	0	0	0	0	0
gene24911	ENO4	0	0	0	0	0	0	0	4	0	0	0	3	2	3	0	0	3	0	0	0	0	0	0	0	0	0	0	0
gene24912	SHTN1	31	33	43	28	44	33	12	17	22	26	21	15	15	13	15	18	15	15	19	9	15	19	2	2	10	3	7	6
gene14218	LOC101121527	0	0	0	0	0	0	0	0	0	0	0	0	0	0	0	0	0	2	0	0	0	0	0	0	0	0	0	0
gene14214	LOC105612370	0	2	0	0	0	0	0	2	1	3	0	0	3	4	2	3	3	12	10	18	4	8	3	8	10	7	5	10
gene14215	SRSF1	621	705	739	664	644	556	508	531	533	555	543	503	722	718	753	741	725	356	386	365	177	342	734	675	660	638	459	669
gene14216	DYNLL2	408	345	407	391	389	375	437	419	431	454	413	403	425	420	401	341	355	453	73	414	192	424	461	437	391	471	298	480
gene14217	LOC105612371	0	0	0	0	0	0	0	0	0	0	0	0	0	2	0	0	0	2	0	0	0	0	0	0	0	0	0	0
gene14210	CCDC182	0	0	0	0	0	0	0	0	0	0	0	0	0	0	0	0	0	0	0	0	0	0	0	0	3	0	0	0
gene14211	MRPS23	118	102	134	144	140	123	172	147	145	165	165	166	149	185	156	149	169	198	214	210	95	216	182	240	229	215	171	246
gene14212	CUEDC1	290	285	220	270	248	231	288	314	301	286	302	308	151	169	140	177	141	11	18	19	14	13	178	144	131	163	125	163
gene14213	VEZF1	199	193	238	212	227	208	203	180	193	192	201	196	156	187	184	183	187	31	22	30	60	39	184	172	29	171	145	179
gene25062	LOC101120880	0	0	0	0	0	0	0	0	0	0	0	0	0	0	0	0	0	0	0	0	0	0	0	0	0	0	0	2
gene25707	NUDT16L1	35	33	28	23	33	31	40	38	49	33	41	46	46	57	70	66	46	122	112	125	50	115	50	64	53	39	40	58
NW_014640542.1|LOC105605849	#N/A	0	0	0	0	0	0	0	0	0	0	0	0	0	2	4	1	2	1	0	0	0	0	0	0	0	0	3	0
gene25703	CDIP1	109	116	110	96	113	125	142	135	144	135	141	121	159	217	172	175	175	151	166	160	63	154	213	227	238	208	178	213
gene21360	LOC105603042	8	9	22	14	11	6	15	19	12	10	15	11	22	14	22	22	10	7	11	7	0	13	24	15	20	11	10	17
gene21361	NR2F2	116	104	127	125	127	102	147	171	162	158	162	149	133	140	123	121	103	77	65	72	37	80	103	123	100	98	74	100
gene21363	LOC105603050	0	0	0	0	0	0	0	0	0	0	0	0	0	2	0	0	0	0	0	0	0	0	2	2	0	0	0	0
gene21365	MCTP2	0	0	0	0	0	0	0	0	0	0	0	0	0	5	9	5	7	5	0	0	0	2	0	0	0	7	6	9
gene21367	RGMA	3	16	10	11	3	6	6	7	8	10	12	12	45	46	44	33	36	2	3	0	0	0	20	24	28	14	24	34
gene21368	CHD2	202	203	221	191	221	187	89	116	121	118	102	109	174	158	187	176	159	81	52	94	22	84	141	109	118	123	100	132
gene21369	LOC106991732	0	2	0	0	0	0	0	0	0	0	0	0	2	1	0	2	1	0	2	2	0	0	0	0	0	1	0	3
gene419	EPS15	221	220	214	200	255	181	155	139	187	159	204	208	135	140	121	133	146	65	58	51	24	51	128	109	99	113	87	105
gene418	TTC39A	10	12	9	11	18	10	17	7	11	19	7	9	15	17	16	21	20	16	13	10	7	7	8	14	13	11	9	21
gene411	DMRTA2	0	0	0	0	0	0	0	0	0	3	0	0	3	0	5	2	7	0	5	0	0	0	0	3	2	3	0	0
gene410	ELAVL4	0	0	0	0	0	0	0	0	0	0	0	0	0	0	0	0	0	2	0	0	0	0	0	0	0	0	0	0
gene413	CDKN2C	43	68	57	42	45	53	38	47	29	43	35	30	89	86	100	111	103	70	70	65	33	63	71	71	79	74	56	79
gene412	FAF1	187	202	193	193	187	172	217	210	210	217	187	221	163	165	190	161	178	146	141	150	43	130	186	205	189	194	178	167
gene415	LOC105605441	0	0	0	0	0	0	0	0	0	0	0	0	2	0	0	0	0	0	0	0	0	0	0	0	0	0	0	0
gene414	C1H1orf185	0	0	0	0	0	0	3	6	0	0	3	0	0	2	0	0	0	0	0	0	0	3	0	0	0	0	0	0
gene416	RNF11	249	277	274	260	266	255	260	269	289	298	294	304	135	134	152	151	129	72	89	80	36	61	107	112	135	129	106	100
gene1105	LOC105615522	0	0	0	0	0	0	0	0	0	2	0	0	1	2	1	2	0	4	2	3	2	3	1	1	0	0	0	0
gene8096	LOC106991131	0	0	0	2	0	0	0	0	0	0	0	3	0	0	0	0	0	0	0	3	0	0	0	0	3	0	0	4
gene8097	LOC105615039	2	1	2	2	1	3	4	3	4	3	2	3	6	3	4	7	4	21	20	16	7	15	9	8	3	7	6	7
gene10449	TRMT10A	0	6	7	5	9	0	3	6	5	0	6	11	10	2	11	0	5	10	3	5	0	5	3	5	4	0	4	5
gene10448	MTTP	0	0	0	0	0	0	0	0	0	0	0	0	2	0	2	0	0	0	0	0	3	0	0	0	0	2	2	0
gene10445	LAMTOR3	116	105	75	120	74	117	113	105	119	109	116	98	89	97	85	92	99	34	47	39	21	34	77	91	81	90	58	95
gene10444	DNAJB14	70	50	58	63	52	55	48	39	44	50	44	68	44	49	52	60	48	30	29	19	10	38	44	35	41	52	32	37
gene10447	LOC105612764	15	15	14	15	25	8	17	23	17	15	13	19	365	334	353	364	415	805	825	876	371	855	1315	1273	1336	1376	1013	1353
gene10446	DAPP1	4	0	5	0	3	3	8	4	5	6	0	0	5	3	2	7	0	2	6	4	0	7	6	5	0	11	4	4
gene10441	TRNAC-GCA	0	0	0	0	0	0	0	0	0	0	1	0	0	0	0	0	0	0	0	0	0	0	0	0	0	0	0	0
gene10440	DDIT4L	0	0	0	0	0	0	0	0	0	0	0	0	144	118	123	140	139	384	360	363	170	353	481	502	435	477	383	462
gene10443	H2AFZ	730	761	866	777	792	816	655	678	626	652	673	660	357	325	366	330	363	226	190	186	121	200	320	276	335	304	238	308
gene29261	LOC105606129	0	0	0	2	0	0	0	0	0	0	0	0	0	0	0	0	0	0	0	0	0	0	0	0	0	0	0	0
gene16843	LOC101111215	144	184	170	178	179	152	251	214	257	207	227	241	79	105	97	86	90	160	156	159	64	180	124	101	128	113	108	128
gene16842	LOC105616707	3	2	0	0	0	0	0	0	0	0	0	4	0	0	0	2	0	0	0	0	0	0	0	0	0	3	0	0
gene16841	AKR1E2	115	99	105	89	90	83	104	95	90	120	101	94	117	126	155	132	119	43	74	60	56	67	140	118	125	121	103	154
gene16847	KLF6	443	446	390	403	410	394	347	304	316	280	348	311	526	511	572	509	523	369	348	384	169	338	385	432	407	394	308	393
gene16846	LOC106991526	0	0	0	0	0	0	0	0	0	0	0	0	0	0	0	3	0	0	0	0	0	0	0	0	0	0	0	0
gene16845	LOC105611101	0	0	0	0	0	0	0	0	0	0	0	0	10	12	5	9	10	7	10	7	2	4	0	3	9	8	4	8
gene20657	SMARCA5	808	792	823	756	794	792	674	655	585	657	626	646	270	273	295	250	319	114	145	134	58	132	170	211	181	198	148	204
gene16848	LOC101111732	34	33	35	31	32	30	19	21	24	27	21	28	6	8	16	9	10	4	2	1	1	2	3	3	2	5	2	6
gene8099	CHN2	108	136	128	149	128	109	119	108	124	132	122	128	18	6	15	14	7	15	10	7	7	11	9	5	7	7	5	6
gene20654	LOC105602739	3	0	0	2	2	0	0	0	0	0	0	3	0	0	0	0	0	0	0	0	0	0	0	0	2	2	0	0
gene13364	LOC105613955	30	27	31	20	26	17	34	29	40	44	29	39	36	43	31	19	43	49	69	66	32	70	4	0	9	9	7	4
gene13367	LOC101118537	36	36	36	30	39	36	35	25	20	19	23	34	7	5	6	6	1	0	0	0	0	0	0	0	0	2	2	0
gene13366	LOC101118283	0	4	0	0	0	0	0	0	0	0	0	0	0	0	0	0	0	0	0	0	0	0	0	0	0	0	0	0
gene13361	ZFHX4	91	71	87	69	79	68	82	70	90	70	91	90	86	99	78	86	86	205	197	201	95	187	48	45	52	67	44	51
gene13360	LOC106991349	0	0	0	0	0	0	0	0	0	0	0	2	0	3	5	0	1	2	0	0	0	0	0	0	0	0	0	0
gene13363	PEX2	73	65	44	68	43	61	75	58	47	68	64	54	54	71	56	58	65	34	43	30	15	41	31	23	36	32	37	29
gene13362	LOC105611156	0	0	0	0	0	0	0	0	0	0	0	0	0	0	0	1	0	0	0	0	0	0	0	0	0	0	0	0
gene2746	DOPEY2	34	37	29	58	37	27	42	47	51	27	44	42	45	44	50	64	48	26	19	16	7	12	55	44	42	52	32	51
gene2747	MORC3	58	58	52	66	51	50	41	52	46	53	31	34	52	43	47	37	47	18	16	15	10	19	50	50	40	45	36	39
gene2744	LOC101115172	0	0	0	3	0	0	0	0	0	0	0	0	68	59	44	43	64	34	25	25	9	23	14	8	5	6	5	11
gene2745	CBR3	169	151	176	181	179	161	230	255	209	239	226	212	87	54	56	57	59	96	105	86	43	73	88	83	82	80	56	81
gene2742	LOC101114920	0	0	0	0	0	0	0	0	0	0	0	0	9	0	8	9	0	0	0	11	7	0	0	0	0	2	0	0
gene2740	LOC101114408	34	40	33	46	36	35	42	48	33	40	52	36	53	67	79	60	59	79	74	72	27	68	23	13	18	19	14	16
gene2741	LOC101114663	0	11	4	3	5	8	14	9	10	10	10	8	40	30	32	46	40	94	91	96	31	82	13	6	9	11	0	9
gene2748	CHAF1B	73	53	66	67	83	67	62	49	51	72	55	33	26	34	51	42	23	13	24	21	6	18	17	23	17	20	5	14
gene2749	CLDN14	0	0	0	0	0	0	0	0	0	0	0	0	0	0	0	0	0	0	0	0	0	0	0	0	0	0	0	3
gene6456	LOC105614728	0	0	0	0	0	0	0	0	2	0	0	0	0	6	0	0	5	0	3	0	1	7	0	2	7	3	2	0
gene6457	LOC101119975	3508	3440	3543	3605	3477	3284	3123	3151	3054	3177	3209	3183	731	733	724	759	722	289	290	307	120	306	313	296	313	314	231	292
gene6454	PRPH	0	0	0	0	0	0	0	0	0	0	0	0	2	0	0	3	5	0	0	0	0	0	0	0	0	0	0	0
gene6455	LOC101119713	614	554	615	586	553	519	484	538	490	527	491	522	284	241	261	257	224	57	54	66	26	51	114	111	112	89	85	106
gene6452	TROAP	17	24	26	34	25	23	18	10	12	17	8	7	68	71	69	58	88	16	23	16	10	29	40	45	57	58	40	39
gene6450	DNAJC22	3	5	3	3	0	3	3	2	3	3	0	3	0	0	0	0	0	0	0	0	0	0	0	0	0	0	0	0
gene6451	C1QL4	0	0	0	0	0	0	0	0	0	0	0	0	0	0	0	0	0	0	0	0	0	0	2	2	0	0	0	0
gene27258	LOC105605371	0	0	0	0	0	0	0	0	0	0	0	0	0	3	2	0	1	0	0	0	0	0	0	0	0	0	0	0
gene6458	LOC106990101	4064	4196	4174	4227	4043	3844	4038	3909	3849	3994	3940	4086	1751	1725	1785	1775	1632	2170	2197	2182	956	2187	1222	1200	1212	1239	945	1276
gene6459	LMBR1L	53	51	56	48	54	39	44	45	62	33	45	41	69	62	68	63	44	37	51	52	10	46	76	42	51	45	45	71
gene27259	LOC105605370	1	0	4	0	0	0	0	0	0	0	0	0	0	2	3	0	1	0	0	0	0	0	0	0	0	0	0	0
gene27032	LOC101109940	0	0	1	4	3	2	3	0	4	2	0	6	2	0	0	0	0	0	0	0	0	0	0	0	0	3	0	0
gene27031	LOC101109675	7	9	1	9	9	5	5	7	4	8	7	4	2	5	8	5	3	0	3	0	2	0	2	2	0	5	7	4
gene27256	TMEM27	4	0	10	5	3	3	5	10	9	7	16	10	19	18	31	21	16	11	4	10	3	14	13	11	3	11	13	11
gene27038	LOC105605231	0	0	0	0	0	0	0	0	0	0	0	0	0	0	0	0	0	0	0	0	0	0	0	0	0	0	2	0
gene27039	TRNAG-CCC	0	0	0	0	0	0	0	0	0	0	0	1	0	0	0	0	0	0	0	0	0	0	0	0	0	0	0	0
gene27257	CDC42	197	171	175	183	167	177	177	161	142	146	163	149	66	91	85	65	83	10	18	24	8	22	53	56	47	50	54	49
gene5980	LOC105607914	0	0	0	0	0	0	0	0	0	0	0	0	0	0	0	0	0	0	4	0	0	5	0	0	0	0	0	0
gene10976	LOC101103398	675	785	714	748	680	620	752	767	779	741	726	723	66	82	77	89	101	55	73	78	37	72	38	34	24	35	37	38
gene5484	TRMT61B	16	13	35	10	16	17	14	12	19	17	14	24	3	5	11	3	6	6	10	6	3	6	6	5	5	6	0	6
gene5486	WDR43	123	118	114	125	112	111	129	123	94	117	108	113	109	123	112	122	130	125	132	133	57	147	99	125	113	115	86	116
gene28406	LOC106991996	0	0	0	0	0	0	0	0	0	0	0	0	5	0	5	2	0	0	0	0	0	0	0	0	0	0	0	0
gene28407	LOC101102882	0	0	0	0	0	0	0	0	0	0	0	0	0	0	0	0	1	0	0	0	0	0	0	0	0	0	0	0
gene5482	PPP1CB	517	556	506	515	496	474	497	472	448	467	414	433	394	382	414	387	408	262	264	253	106	314	389	372	346	396	356	424
gene29135	LOC101102799	1	2	7	2	1	1	4	3	3	2	2	3	0	4	4	1	2	1	0	0	1	1	2	2	0	3	1	3
gene29137	LOC105606051	7	7	0	6	6	6	0	8	4	5	4	4	2	0	4	3	2	0	1	0	0	0	0	0	4	0	0	0
gene29136	LOC105606050	4	0	7	0	6	3	0	0	0	4	5	3	0	0	0	0	3	0	0	0	0	0	0	0	0	0	0	0
gene29131	LOC101122848	68	71	71	75	69	70	61	87	58	86	77	81	34	37	30	36	36	32	24	23	0	26	20	28	22	21	17	22
gene29130	LOC105606049	0	0	0	0	0	0	0	0	0	0	0	0	0	3	2	0	2	0	0	2	0	0	0	0	0	0	0	0
gene29133	LOC101102299	0	8	4	0	6	3	12	4	12	13	16	5	2	0	2	0	0	4	4	0	0	0	0	0	0	3	0	2
gene29132	LOC101123359	104	112	94	106	89	96	89	94	102	106	88	79	24	23	18	23	18	6	8	0	4	7	14	9	13	16	12	14
gene29139	LOC101103307	0	0	0	0	0	0	0	0	0	0	0	0	0	0	0	0	1	0	0	0	0	0	0	0	0	0	0	0
gene29138	CECR6	5	0	2	3	2	6	2	6	5	4	2	3	7	7	6	8	6	6	7	9	5	3	2	5	6	0	3	2
gene24078	CDON	53	53	54	59	51	48	59	70	56	57	56	51	212	208	225	246	209	82	94	73	34	75	86	117	129	96	83	100
gene24070	SOLD1	0	0	2	3	0	0	0	0	0	0	0	0	0	0	0	0	0	0	0	0	0	0	0	0	0	0	0	0
gene24077	DDX25	0	3	2	0	3	0	0	3	4	2	0	3	0	2	2	0	0	0	0	0	0	0	0	0	0	0	0	0
gene24076	PUS3	117	96	115	117	120	87	128	127	108	106	109	92	76	96	56	71	68	41	52	62	27	54	66	57	60	48	69	46
gene24075	HYLS1	10	14	16	18	18	8	20	15	7	11	9	7	10	5	7	10	14	11	14	15	0	10	14	17	14	10	6	12
gene24074	LOC105604048	0	0	0	0	0	0	0	0	0	0	0	0	0	5	0	0	3	0	3	2	0	0	0	0	4	3	0	4
gene2665	CBS	266	282	272	242	283	244	249	284	228	252	279	264	46	42	61	42	47	34	28	19	7	21	61	49	51	56	38	57
gene2664	PKNOX1	85	66	76	65	52	71	55	75	94	67	67	59	119	108	113	101	117	82	73	77	38	70	105	88	101	125	86	107
gene25074	LOC101122400	9	15	20	8	10	7	14	16	7	17	23	16	9	14	8	14	4	4	7	7	0	3	16	10	9	3	2	3
gene2666	U2AF1	294	306	336	344	328	290	356	365	352	344	362	369	436	421	423	429	414	762	701	698	331	746	519	487	530	521	405	539
gene11189	LOC101113072	53	77	63	55	56	59	89	71	71	78	87	67	115	126	120	110	104	215	194	207	87	244	170	165	142	173	137	179
gene11188	SCAMP1	20	14	26	17	22	26	18	13	13	16	8	15	6	8	2	7	6	0	0	2	0	2	5	3	1	5	2	6
gene11186	AP3B1	277	259	257	294	263	238	234	242	209	229	238	238	103	123	113	89	100	48	41	60	27	51	85	71	53	63	61	84
gene11185	LOC105615610	0	0	0	0	0	0	0	3	0	0	0	0	0	0	4	2	0	0	0	0	0	0	0	0	0	0	0	0
gene11184	TBCA	317	358	349	348	318	280	331	367	395	401	384	365	349	365	362	352	331	267	251	252	131	271	284	313	306	246	235	271
gene11182	LOC106991252	0	0	0	0	0	0	0	0	0	0	0	0	0	0	0	0	1	0	0	0	0	0	0	0	0	0	0	0
gene11181	WDR41	47	61	53	72	76	67	65	68	64	79	82	70	80	61	67	60	61	69	86	91	48	63	87	86	77	91	60	91
gene11180	LOC101111968	63	67	60	71	66	56	68	65	57	71	65	56	75	58	52	64	65	48	50	41	19	42	41	42	55	51	38	44
gene25077	PQLC1	50	24	37	43	39	42	29	38	29	41	34	44	16	24	15	14	14	0	0	0	0	0	6	5	6	10	6	3
gene7291	LOC101103714	0	1	12	0	1	0	0	0	0	0	0	0	5	11	9	10	11	2	1	7	2	8	7	9	6	0	3	6
gene25070	LOC101107322	0	1	0	0	0	0	0	0	0	0	0	0	0	1	0	1	0	0	0	0	0	0	0	0	2	0	0	1
gene25071	PARD6G	23	29	29	21	25	23	29	37	24	27	18	27	18	11	22	18	12	7	10	11	5	11	10	15	10	9	9	8
gene25072	ADNP2	82	77	73	88	72	75	66	63	78	56	65	63	61	82	75	67	44	27	38	34	15	34	59	41	58	48	52	47
gene25073	RBFA	199	199	208	206	211	176	180	210	173	169	167	181	210	208	162	200	168	125	115	106	55	141	183	204	191	184	161	181
gene11455	RNASE2	3	6	4	8	3	10	5	8	3	11	10	9	0	0	0	0	0	0	0	0	0	0	0	0	0	0	0	0
gene11454	METTL17	67	53	58	65	40	51	37	49	44	37	66	50	25	28	22	31	33	10	16	11	4	18	15	23	19	13	18	22
gene11457	LOC101112822	0	0	0	0	0	0	0	0	0	0	0	0	443	439	439	400	383	277	330	338	150	342	34	49	46	29	34	32
gene11456	LOC101112572	2	0	2	0	0	2	1	0	0	0	0	0	0	0	0	0	0	0	0	0	0	0	0	0	0	0	0	0
gene11451	TPPP2	0	7	3	4	0	3	2	8	5	5	3	3	29	33	28	34	31	16	18	21	6	22	24	20	21	35	26	27
gene11450	RNASE13	0	0	0	0	2	3	3	6	0	2	0	3	11	6	10	7	11	8	5	5	3	3	7	8	10	4	5	5
gene11453	SLC39A2	0	3	3	4	1	5	4	0	4	0	3	0	2	6	6	5	5	7	5	0	0	6	10	7	7	9	3	4
gene11452	NDRG2	113	120	100	129	100	111	154	121	122	165	127	147	471	516	573	551	463	437	452	431	184	429	741	823	761	724	591	800
gene25078	KCNG2	0	0	0	0	0	0	0	0	0	0	0	0	147	150	155	144	158	124	119	111	53	94	154	201	200	182	119	165
gene11459	LOC101113335	171	188	202	194	190	174	208	223	201	196	201	244	0	0	0	0	0	0	0	0	0	0	0	0	0	0	0	0
gene11458	LOC101113073	11	6	6	10	2	8	6	5	3	8	4	12	0	0	0	0	0	0	0	0	0	0	0	0	0	0	0	0
gene25079	CTDP1	100	90	121	79	116	97	111	128	120	120	124	114	91	96	113	98	68	101	102	88	31	119	83	81	78	83	63	87
gene16667	ITGA8	345	358	327	346	330	291	324	309	290	302	266	284	29	42	37	42	41	6	18	7	3	16	43	35	31	35	23	41
gene25308	CHMP1B	240	247	219	220	229	208	251	241	229	250	218	250	65	90	81	69	59	53	51	49	33	53	40	54	42	61	41	43
gene25309	MPPE1	76	112	75	92	61	79	111	94	107	113	89	96	162	132	147	136	119	143	127	150	72	136	132	158	29	151	124	149
gene28301	LOC101123532	12	12	13	13	12	11	11	15	9	15	10	8	12	11	12	15	13	22	19	20	9	20	11	12	10	14	8	12
gene25302	VAPA	420	412	406	389	452	382	416	434	435	434	438	360	352	328	380	371	339	165	150	155	70	139	368	388	383	406	282	398
gene25303	APCDD1	17	13	16	23	14	13	17	15	19	14	16	7	118	120	128	122	130	101	92	74	29	97	94	94	75	80	73	87
gene25300	RAB31	768	819	872	779	852	726	845	747	748	745	764	777	147	161	126	119	137	72	55	46	26	57	81	81	88	95	75	90
gene25301	TXNDC2	0	0	0	0	0	0	0	0	0	0	0	0	0	0	0	0	2	0	0	0	0	0	0	0	0	0	0	0
gene25306	PIEZO2	9	9	5	3	10	2	4	9	2	6	10	8	328	306	286	280	311	169	153	169	97	154	146	139	111	127	101	147
gene25304	LOC105604488	0	0	0	0	0	0	0	0	0	0	0	0	0	0	0	0	0	2	0	4	0	0	3	0	0	0	0	2
gene25305	NAPG	206	210	242	234	215	178	210	242	227	216	230	247	201	213	211	212	203	149	171	156	46	148	138	167	146	170	111	168
gene5169	CDK9	389	380	409	377	443	331	487	453	487	515	488	469	455	454	432	444	475	421	386	384	183	460	331	383	399	399	265	359
gene5168	FPGS	43	43	53	42	48	43	45	57	43	58	53	58	60	37	62	55	33	50	46	57	22	24	44	30	45	37	25	39
gene5167	ENG	291	306	265	285	317	275	354	385	315	370	383	342	605	571	573	622	598	521	512	505	236	522	303	374	369	355	274	377
gene5166	AK1	104	90	94	98	122	91	127	133	133	154	131	130	670	658	631	634	644	1516	1523	1520	629	1439	1556	1612	1457	1505	1216	1538
gene5165	ST6GALNAC6	165	185	149	200	175	153	184	191	209	196	188	198	65	55	57	53	55	8	11	6	7	13	34	41	37	44	35	53
gene5164	ST6GALNAC4	178	185	183	183	184	140	247	200	240	227	228	201	117	140	136	160	131	85	77	75	27	77	111	110	124	111	86	105
gene5163	PIP5KL1	8	14	6	14	13	22	15	13	16	13	22	13	15	14	25	22	19	3	4	6	3	8	8	18	6	9	8	11
gene5162	DPM2	198	208	203	231	244	187	241	246	272	279	239	245	94	114	91	132	98	70	78	102	36	88	79	98	85	90	70	97
gene5161	FAM102A	22	16	24	24	18	13	13	15	36	26	25	17	22	20	27	25	18	12	11	19	7	11	14	20	22	8	12	17
gene5160	NAIF1	30	37	29	28	46	28	21	24	18	38	28	29	25	44	17	43	23	16	19	32	9	26	28	28	19	29	6	16
gene3868	LOC105608904	2	3	2	4	3	3	2	3	0	2	3	2	0	3	4	4	2	2	2	5	1	3	2	1	0	0	0	3
gene3869	NCKAP1	180	179	199	181	190	157	103	117	103	100	110	111	60	70	59	49	47	0	0	0	0	0	39	22	36	27	25	34
gene9809	LOC105612526	0	0	0	2	0	0	0	0	0	0	0	0	3	0	2	2	2	2	3	0	0	0	3	1	1	0	0	2
gene3860	ZNF804A	0	0	0	0	0	0	0	0	0	0	0	0	0	0	0	0	2	0	0	0	0	0	0	0	0	0	0	0
gene3861	LOC101116801	46	59	44	43	33	44	33	36	33	26	24	25	16	16	20	11	14	3	1	4	1	2	4	4	3	4	3	6
gene9806	CTNNA1	1400	1350	1505	1414	1375	1272	1213	1196	1260	1096	1268	1152	776	759	841	745	807	132	261	323	151	309	475	484	460	500	353	286
gene3864	LOC105608898	0	0	0	0	0	0	0	0	0	0	0	0	0	0	0	1	0	0	0	0	0	0	0	0	0	0	0	0
gene3865	LOC105608895	2	2	1	2	2	0	0	0	1	0	0	1	1	3	2	1	2	4	6	0	2	2	2	1	1	1	1	1
gene3866	NUP35	41	54	40	47	51	47	37	26	30	34	34	30	30	40	37	30	33	23	21	14	9	22	32	42	36	20	23	23
gene9803	LOC105615265	0	0	0	0	1	3	3	2	0	0	0	0	0	3	0	4	0	0	0	0	0	0	0	3	0	0	5	2
gene16666	FAM171A1	72	86	96	99	97	78	66	100	87	94	77	83	94	95	110	114	128	59	64	66	32	75	66	50	51	48	40	56
gene5830	LOC101112892	33	41	44	37	45	30	51	45	48	48	48	41	43	52	46	46	51	119	118	123	58	120	51	53	56	52	41	57
gene5832	LRPPRC	197	180	170	174	173	165	174	183	181	169	172	156	121	127	92	114	101	163	183	195	63	183	142	144	161	133	126	148
gene5834	ABCG8	0	0	0	0	0	0	0	0	0	0	0	0	0	0	0	0	1	0	0	0	0	0	2	0	3	0	0	0
gene5837	PLEKHH2	31	18	18	17	11	19	11	19	12	12	13	16	58	41	51	70	66	26	19	15	12	21	35	39	49	40	40	44
gene5836	DYNC2LI1	14	16	19	13	24	7	36	22	13	19	17	23	50	47	54	57	49	38	36	34	14	37	60	52	34	55	34	53
gene7091	REP15	0	0	0	0	0	0	0	0	0	0	0	0	0	1	0	0	0	0	0	0	0	0	0	0	0	0	0	0
gene7090	MRPS35	61	66	82	77	75	75	67	50	70	83	74	84	51	54	45	55	63	44	47	47	11	43	50	55	62	51	29	41
gene7093	LOC105614819	7	5	5	2	3	3	7	2	2	2	4	4	7	3	6	9	6	2	3	4	3	3	4	5	5	6	2	0
gene7092	PPFIBP1	793	811	814	778	791	663	646	607	616	587	617	630	166	159	179	186	185	136	122	118	57	150	148	158	129	173	91	149
gene7094	C3H12orf71	0	2	0	2	2	0	0	0	0	0	0	0	0	0	0	0	0	3	4	2	2	0	0	0	2	0	0	0
gene7097	ARNTL2	6	5	5	0	6	5	4	2	3	5	6	7	0	4	2	4	4	0	0	0	0	0	0	0	0	0	0	0
gene7096	SMCO2	0	0	0	0	0	0	0	0	0	0	0	0	2	0	0	0	0	2	0	2	0	0	0	0	0	0	0	0
gene7099	MED21	193	163	203	171	178	172	244	252	234	244	195	202	205	221	230	220	182	103	139	92	54	123	180	193	210	177	138	199
gene7098	STK38L	130	114	117	96	124	111	104	126	117	106	122	127	39	33	45	41	47	25	21	27	9	29	29	25	31	15	18	19
gene20213	OCLN	0	0	0	0	0	5	0	0	0	0	2	0	14	8	15	14	19	6	0	6	7	7	11	12	6	9	11	13
gene20212	LOC101118051	93	96	73	71	70	73	66	78	63	49	70	76	46	36	47	41	64	48	35	35	25	59	58	42	58	57	36	66
gene7544	LOC101108561	52	45	41	49	53	49	51	47	55	52	47	58	82	72	76	77	80	79	75	80	39	91	55	52	63	67	46	70
gene20217	TAF9	83	107	105	104	96	87	95	93	107	92	85	95	49	58	56	38	55	36	27	29	16	49	33	41	39	25	40	39
gene20216	AK6	36	43	37	45	33	36	52	45	46	37	36	57	19	25	36	17	37	35	29	24	12	26	41	32	23	25	21	31
gene20215	RAD17	87	86	93	112	87	83	89	103	105	75	67	84	27	44	40	47	35	23	30	18	16	30	31	40	38	29	22	45
gene20214	MARVELD2	3	0	0	3	3	3	3	3	3	3	3	2	10	13	7	11	3	2	4	0	0	3	7	4	9	6	8	3
gene20219	CCDC125	29	16	11	8	11	0	17	19	12	8	17	15	22	15	11	14	13	25	10	16	2	22	18	21	15	20	11	16
gene20218	LOC105602662	2	2	0	2	0	0	0	0	0	2	0	0	2	0	0	0	0	1	4	5	0	4	5	0	2	2	2	0
gene7549	DNAJB7	2	0	0	0	0	0	0	0	0	0	0	0	0	0	0	0	0	0	0	0	0	0	0	0	0	0	0	0
gene7548	XPNPEP3	46	61	65	67	52	48	49	45	53	47	56	52	23	27	32	31	16	22	23	22	9	27	10	11	27	15	15	16
gene4018	STK39	34	59	45	47	44	38	37	46	37	49	56	39	59	41	64	45	51	25	14	29	16	34	32	43	32	48	24	28
gene4010	LRP2	0	0	0	0	0	0	0	0	0	2	0	0	2	0	0	0	0	0	0	0	0	0	0	0	0	0	0	0
gene4011	DHRS9	0	5	3	5	6	4	2	6	3	0	0	2	0	0	0	0	0	0	0	0	0	0	0	0	0	0	0	0
gene4012	ABCB11	2	9	4	4	3	6	6	4	3	0	8	3	0	0	0	0	0	0	0	0	0	0	0	0	0	0	0	0
gene4014	SPC25	10	7	8	14	11	7	6	10	15	12	11	0	0	4	7	6	7	0	0	0	0	5	2	0	9	8	0	3
gene4015	NOSTRIN	16	11	8	21	13	7	9	6	9	9	9	5	10	14	9	6	3	13	12	21	3	20	16	8	11	9	6	12
gene4016	CERS6	185	133	172	160	156	138	134	134	146	136	145	164	33	28	40	31	22	17	16	18	7	34	20	21	23	23	14	19
gene21162	LOC101108257	11	15	12	15	21	21	17	17	20	24	19	15	0	8	0	3	3	0	5	0	0	0	8	0	3	10	9	8
gene21163	CABP7	4	0	0	0	0	6	2	0	0	5	0	0	0	0	0	0	0	0	0	0	0	0	0	0	2	0	0	0
gene21160	NF2	133	86	102	112	111	93	79	88	104	86	90	91	12	33	17	20	16	4	3	3	0	6	16	9	6	13	10	18
gene21166	ASCC2	254	271	263	255	247	245	336	297	284	302	333	289	264	281	286	259	254	271	318	290	129	241	292	301	296	289	235	283
gene21167	TRNAE-CUC	0	0	0	0	0	0	0	0	0	0	0	0	0	0	0	0	0	0	1	0	0	0	1	0	0	0	0	0
gene21164	ZMAT5	49	62	48	61	54	64	85	60	85	86	55	96	61	67	68	59	61	71	40	65	37	48	65	57	65	53	56	67
gene21165	LOC101108778	179	184	181	190	189	181	218	263	219	223	263	242	470	433	457	422	413	835	812	818	390	795	497	466	546	529	388	545
gene21168	MTMR3	150	155	152	183	217	140	158	140	91	161	127	115	354	357	216	172	266	69	172	157	77	205	319	199	230	135	200	257
gene8814	DDA1	138	163	171	171	148	177	188	213	241	185	206	230	116	142	103	138	122	105	84	94	30	85	95	64	82	70	67	79
gene8815	MRPL34	96	83	115	89	77	76	119	105	125	127	128	114	124	109	138	127	134	138	117	136	43	152	98	119	115	124	94	121
gene8816	ABHD8	24	30	27	27	26	31	25	33	21	35	32	26	30	29	19	20	16	7	10	5	0	10	22	20	11	23	13	11
gene8817	TRNAK-CUU	0	0	0	0	0	0	0	1	0	0	0	0	0	0	0	0	0	0	0	0	0	0	0	0	0	0	0	0
gene8810	BST-2A	0	0	0	0	0	0	0	2	0	0	0	0	3	3	0	0	4	7	3	7	0	4	3	3	0	0	0	0
gene8811	PLVAP	0	0	0	0	3	0	0	0	0	2	0	0	1171	1108	1125	1231	1113	603	637	640	272	679	499	526	506	446	365	473
gene8812	GTPBP3	128	129	154	137	137	111	143	140	115	140	147	152	160	149	149	155	151	117	124	127	56	152	147	137	143	163	117	141
gene8813	ANO8	166	167	130	158	162	146	102	96	114	106	131	119	63	58	57	67	66	0	6	0	0	3	21	30	24	16	19	29
gene8818	ANKLE1	0	2	0	7	0	5	3	2	0	0	3	2	17	18	22	21	17	10	10	4	3	8	16	15	15	16	13	8
gene8819	BABAM1	175	183	158	170	185	169	231	207	203	196	219	214	184	171	231	182	187	132	155	163	72	163	160	182	195	195	128	213
gene13167	ZNF572	13	6	14	6	6	10	7	7	11	3	1	6	6	3	3	6	3	2	6	2	0	5	3	8	4	3	0	0
gene13166	SQLE	277	246	237	251	244	213	238	225	274	235	251	267	84	83	108	97	100	48	47	49	35	57	16	32	22	31	9	29
gene13165	KIAA0196	128	152	158	145	128	124	102	125	127	112	112	106	41	25	28	36	47	19	15	19	9	16	24	11	23	18	15	29
gene13164	LOC105616009	0	0	0	0	0	0	0	0	0	0	0	0	0	0	0	0	0	0	0	0	0	0	1	0	0	0	1	0
gene13163	LOC105616011	2	7	2	5	3	4	5	4	6	2	8	6	9	12	10	10	6	7	10	10	0	13	12	6	10	11	14	13
gene13162	NSMCE2	60	54	54	70	56	41	65	61	58	71	65	71	51	67	53	56	58	31	34	38	15	50	54	66	63	65	47	59
gene13161	LOC105611791	0	0	0	0	0	0	0	0	0	0	0	0	0	0	3	0	0	7	0	0	0	5	7	6	14	6	5	6
gene13160	TRIB1	7	7	7	8	5	6	6	7	10	8	6	10	9	6	0	6	2	2	0	0	0	0	4	4	0	3	3	3
gene13169	LOC101105336	407	401	392	364	393	372	448	467	467	459	446	450	631	670	643	637	619	774	739	730	334	798	498	509	512	522	412	535
gene13168	LOC105611789	0	0	0	0	0	0	0	0	0	0	0	0	0	0	0	0	0	2	2	0	2	2	1	0	0	0	0	0
gene26309	LOC101106648	46	49	48	43	30	17	27	20	31	23	29	26	16	8	16	10	17	0	0	0	0	0	3	8	0	0	0	6
gene26308	C24H7orf26	122	140	136	146	147	130	166	168	182	176	152	171	111	118	121	121	119	66	96	100	37	64	78	76	89	103	77	96
gene26303	RAC1	1474	1372	1392	1377	1411	1312	1530	1508	1611	1573	1624	1521	693	709	750	717	705	662	707	719	292	735	632	637	674	585	480	628
gene26301	LOC105610127	54	33	46	46	56	37	45	44	68	62	49	51	30	47	35	35	25	17	23	27	8	22	34	26	34	33	23	35
gene26307	ZDHHC4	344	335	309	328	309	253	389	406	378	389	418	373	314	280	290	332	302	287	276	285	138	291	318	253	290	224	240	280
gene26306	GRID2IP	0	0	0	0	0	0	2	4	0	0	0	3	6	6	0	7	5	0	3	6	5	5	0	0	2	0	0	0
gene26305	KDELR2	1280	1305	1359	1306	1249	1195	1360	1398	1274	1362	1479	1388	691	731	726	678	718	667	682	710	321	694	501	451	436	463	376	511
gene26304	DAGLB	34	31	46	41	44	47	46	53	36	31	44	42	37	38	43	39	30	34	27	30	15	33	27	37	34	31	33	36
gene24570	LOC105604160	78	63	66	75	68	61	99	105	91	89	82	81	63	71	74	54	73	81	64	59	43	79	64	64	61	67	42	60
gene27145	LOC101102122	163	165	179	164	167	138	201	171	179	190	151	161	363	335	348	381	361	456	484	466	193	470	378	375	392	378	275	376
gene15125	PLEKHH3	56	62	55	60	64	52	68	76	78	68	94	89	141	151	137	146	137	112	126	92	48	114	152	142	133	135	114	160
gene15124	LOC101111036	182	197	148	157	162	123	174	166	187	184	187	167	98	102	81	118	108	37	42	47	18	43	68	65	66	69	55	78
gene16537	ITIH2	0	0	0	0	0	0	0	0	0	0	0	0	0	2	0	0	0	0	0	0	0	0	0	0	0	0	0	0
gene16536	LOC105616774	0	0	0	0	0	0	0	0	0	0	0	0	0	0	1	0	2	0	0	0	0	0	0	2	0	0	0	0
gene16535	ITIH5	6	3	6	8	7	10	10	6	6	3	8	3	357	350	373	380	318	97	99	80	54	101	333	330	331	333	279	346
gene16534	LOC101114294	546	676	566	527	556	481	409	421	472	496	463	473	84	73	60	76	50	2	6	5	1	0	30	36	25	17	28	39
gene16533	SFMBT2	0	0	0	0	0	0	0	0	0	0	0	0	0	2	2	0	0	0	0	0	0	0	0	0	0	3	0	0
gene16532	LOC106991516	6	3	3	9	5	5	2	0	0	0	3	0	57	39	43	45	44	31	23	26	10	25	38	32	31	42	29	24
gene16530	PRKCQ	11	11	11	9	11	6	6	9	11	6	7	4	13	14	19	24	7	16	5	19	11	14	22	22	23	27	18	24
gene22531	LOC106991782	0	0	0	0	0	0	0	0	0	0	0	0	0	3	5	2	5	6	3	2	2	2	0	6	5	2	0	3
gene22532	LAMB2	1794	1852	1733	1835	1797	1660	1655	1823	1762	1686	1732	1852	3341	3327	3353	3246	3129	3625	3773	3721	1588	3630	3533	3718	3724	3578	2825	3666
gene22533	USP19	250	238	219	235	239	215	241	191	216	198	206	180	258	221	254	244	254	34	23	26	18	33	163	174	166	147	128	167
gene22534	QARS	516	549	494	503	486	456	516	549	537	573	503	573	506	534	533	520	423	408	470	484	197	491	383	429	451	425	272	454
gene22535	QRICH1	269	278	259	285	271	256	253	275	253	267	283	308	180	160	127	167	170	79	62	59	21	67	135	142	141	122	105	127
gene16539	ATP5C1	543	550	571	606	552	505	573	593	684	626	598	576	867	818	825	803	831	1261	1219	1137	534	1300	963	1061	1038	1018	833	1068
gene16538	KIN	77	50	49	64	80	33	38	46	42	38	47	53	21	31	34	23	36	16	23	22	9	19	23	21	29	18	21	37
gene18469	NTN5	0	0	0	0	0	0	0	0	0	0	0	0	13	13	16	10	12	0	7	10	3	9	13	14	17	17	12	11
gene18468	CA11	7	20	22	11	22	11	15	16	15	22	20	24	46	48	35	46	51	27	30	27	8	27	32	25	39	28	33	42
gene18461	LMTK3	0	7	3	3	4	6	9	14	16	11	13	9	7	1	4	0	2	3	4	0	0	0	0	2	0	0	5	0
gene18460	CYTH2	214	250	213	236	236	189	260	283	272	301	236	268	205	198	222	215	228	109	117	125	61	131	184	190	177	153	153	193
gene18467	DBP	16	20	10	11	18	17	16	17	22	20	21	24	117	138	111	103	97	122	107	104	41	124	154	170	143	147	120	165
gene18466	SPHK2	262	242	244	255	248	241	253	287	303	273	320	272	206	167	162	184	189	115	103	97	49	107	165	140	115	148	104	133
gene18465	RPL18	3169	3195	3198	3155	3088	2877	3830	3885	4055	3880	4026	3876	4474	4579	4646	4560	4639	5052	4967	4980	2099	5025	4528	4819	4750	4616	3782	4559
gene12348	TPBG	266	286	271	284	281	219	249	250	286	280	284	269	92	81	97	96	103	63	49	60	24	66	30	35	28	24	18	33
gene12346	IBTK	163	156	153	152	151	151	124	130	138	128	147	122	168	142	178	152	133	117	152	121	74	1	130	102	125	104	102	133
gene12347	LOC105612104	17	8	19	15	19	8	4	6	10	11	6	13	0	0	3	5	3	0	0	0	0	0	0	0	3	0	0	0
gene12340	LOC105615816	0	0	0	0	0	0	0	0	0	0	0	0	0	0	0	0	0	0	2	0	0	0	0	0	0	0	0	0
gene12342	LOC105615815	0	0	0	0	0	0	0	0	0	0	0	0	0	0	0	0	0	0	0	0	0	0	2	0	0	0	0	0
gene15128	CCR10	0	0	0	0	0	0	3	0	4	2	2	4	3	3	0	0	0	0	1	3	0	2	3	4	5	6	6	4
gene21941	MIR654	0	0	0	0	0	0	0	0	0	0	0	0	0	0	0	0	0	0	3	4	0	3	3	3	0	0	3	0
gene21943	MIR376A	0	0	0	0	0	0	0	0	0	0	0	0	0	3	0	0	0	0	0	0	0	0	0	0	0	0	0	0
gene21944	MIR1185	0	0	0	0	0	0	0	0	0	0	0	0	0	0	1	0	0	0	0	0	0	0	0	0	0	0	0	0
gene21946	MIR381	0	0	0	0	0	0	0	0	0	0	0	0	0	0	0	0	0	0	0	0	0	0	0	0	0	0	0	2
gene21949	MIR544	0	0	0	0	0	0	0	0	0	0	0	0	0	0	0	0	0	0	0	0	0	0	2	0	1	0	0	0
gene24278	LOC105604101	0	0	0	0	0	0	0	0	0	0	0	0	0	0	0	0	0	0	0	0	0	2	0	0	0	0	0	0
gene24274	LOC101113025	0	0	0	0	0	0	0	0	0	0	0	0	0	0	0	0	0	0	0	0	0	0	0	0	0	0	2	0
gene14978	RPL23	2108	2129	2221	2112	2082	1896	2500	2558	2571	2575	2575	2574	3199	3392	3219	3266	3251	5240	5131	5115	2358	5363	4564	4665	4607	4631	3601	4772
gene14975	TRNAM-CAU	1	0	0	0	0	0	0	0	0	0	0	0	0	0	0	0	0	0	0	0	0	0	0	0	0	0	0	0
gene14974	CWC25	130	110	126	133	114	104	94	103	100	89	89	105	61	65	54	61	75	26	9	16	7	25	29	37	46	34	14	42
gene14970	LOC105610177	0	0	0	2	0	0	0	0	0	0	0	0	0	0	0	0	0	0	0	0	0	0	2	0	1	0	0	0
gene14973	PIP4K2B	287	313	318	310	302	262	281	261	248	271	273	236	271	310	295	301	272	228	221	206	83	216	277	272	298	256	208	310
gene14972	PSMB3	306	320	331	294	307	336	359	390	373	412	376	358	293	326	326	297	295	561	521	516	231	486	320	310	306	300	219	323
gene15378	LOC105616404	2	0	0	2	2	0	0	0	0	0	5	0	5	0	0	0	5	6	5	4	0	0	4	0	3	0	2	4
gene15379	LOC106991405	0	0	0	0	0	0	0	0	0	0	0	0	4	5	11	8	4	12	0	0	0	8	3	9	8	4	0	0
gene15374	FSCN2	0	0	0	0	0	0	0	0	0	0	0	0	14	3	6	8	4	0	8	0	0	5	17	6	12	5	6	10
gene15375	LOC105606270	0	0	0	0	0	0	0	0	0	0	0	0	0	0	3	0	0	7	5	8	3	6	2	0	4	6	4	4
gene15376	ACTG1	17384	17647	17473	17177	17716	15716	18498	18734	19025	18772	18742	19027	5240	5441	5327	5356	5125	3498	3419	3506	1528	3471	3191	3053	3182	3113	2348	3288
gene15377	BAHCC1	34	29	21	26	36	15	14	18	22	24	9	17	19	7	13	20	3	2	0	3	4	2	7	3	5	6	2	4
gene15370	TSPAN10	0	0	0	0	0	3	0	0	0	0	0	0	0	0	0	0	0	0	0	0	0	0	0	0	0	0	0	0
gene15371	NPLOC4	369	404	338	370	360	334	406	421	380	458	411	407	206	230	219	213	210	237	180	210	104	63	181	167	177	177	122	172
gene15372	LOC105606269	4	4	5	5	0	0	0	6	7	7	0	6	13	15	8	10	12	30	32	29	15	36	13	13	16	14	8	13
gene15373	FAAP100	74	70	89	69	73	70	104	91	78	77	80	89	74	94	65	98	82	48	39	29	24	59	68	56	68	54	38	56
gene11616	LOC105610613	0	0	0	0	0	0	0	0	0	0	0	0	5	0	0	0	0	0	0	0	0	0	0	0	0	0	0	0
gene11615	LOC105615667	0	0	0	0	0	0	0	0	0	0	0	2	0	0	2	0	0	0	0	0	0	0	0	0	0	0	0	2
gene11614	DPH6	43	32	37	30	41	39	34	40	30	35	34	40	20	15	7	16	13	6	6	7	0	7	6	7	14	11	7	13
gene11612	ZNF770	17	15	7	10	14	13	11	11	9	10	8	14	13	12	8	15	12	3	3	6	3	0	14	6	11	10	7	15
gene24899	TRUB1	23	14	17	16	24	18	16	14	20	16	15	11	13	17	20	9	16	0	0	0	0	2	20	12	13	11	6	9
gene24898	FAM160B1	56	60	51	52	45	57	45	36	49	40	41	41	58	64	63	68	54	39	30	37	7	38	51	47	63	50	38	42
gene24890	CCDC186	55	54	49	44	50	52	29	15	33	29	32	34	68	45	57	68	39	10	4	4	0	5	27	41	33	41	22	38
gene24893	AFAP1L2	5	5	19	13	17	13	16	10	20	13	12	16	169	166	159	141	161	33	31	19	10	34	95	106	108	110	77	115
gene24892	VWA2	0	0	0	0	0	0	0	0	0	0	0	0	17	10	14	16	16	17	11	18	7	9	3	0	0	0	0	0
gene24894	LOC106991857	2	0	0	0	0	2	0	2	0	1	0	0	8	4	4	5	7	0	2	0	0	0	0	2	2	1	2	3
gene24896	ABLIM1	0	0	0	0	0	0	0	0	0	0	0	0	49	39	60	59	50	21	16	19	0	10	39	44	48	52	30	58
gene14399	SARM1	38	30	34	28	30	27	21	24	29	15	24	29	20	27	22	30	26	5	7	3	0	4	14	10	24	21	13	18
gene14391	NLK	36	34	28	27	33	40	29	29	26	39	20	27	19	25	23	22	39	14	29	33	7	27	33	25	36	24	14	16
gene14390	LOC105616308	0	0	0	0	0	0	0	0	0	0	0	0	0	0	0	0	0	2	0	0	0	0	0	0	0	0	0	0
gene14393	IFT20	171	164	184	186	157	165	235	206	190	209	198	212	127	127	169	135	129	130	131	112	67	21	114	97	99	102	80	111
gene14392	TMEM97	79	87	81	105	117	86	105	112	118	107	90	102	97	84	78	92	89	54	36	40	23	49	38	44	29	41	27	44
gene14395	POLDIP2	393	369	380	357	356	342	472	452	445	455	453	411	225	226	223	184	207	251	255	209	72	249	283	285	242	238	194	274
gene14394	TNFAIP1	145	137	148	174	118	120	103	118	100	114	130	117	37	43	46	40	35	9	14	10	0	9	26	22	30	19	14	17
gene14397	SEBOX	0	0	0	0	0	0	0	0	0	0	0	0	0	0	0	0	0	0	0	0	0	0	0	0	0	2	0	0
gene14396	TMEM199	66	71	66	71	64	53	46	70	69	65	77	59	60	67	75	53	68	24	23	39	15	25	48	58	51	53	24	61
gene6949	EID3	0	0	0	0	0	0	5	2	5	2	3	0	16	10	24	19	23	27	23	20	9	29	22	27	24	29	25	37
gene6944	NFYB	56	64	64	67	71	58	78	66	58	59	65	53	65	67	70	67	40	24	21	17	9	27	41	49	30	44	42	52
gene6945	LOC105614788	2	3	0	2	8	0	6	0	3	3	3	0	0	7	8	4	0	2	0	0	0	3	3	0	0	0	3	3
gene6946	TXNRD1	1444	1436	1391	1416	1420	1322	1247	1266	1256	1266	1291	1307	88	113	105	89	98	106	94	98	42	75	70	66	67	89	61	51
gene6940	TDG	91	72	91	84	74	92	87	91	75	83	68	79	52	63	63	46	46	42	30	27	16	33	52	60	35	50	35	42
gene6941	GLT8D2	114	116	100	83	100	109	134	140	96	121	123	112	207	186	209	217	193	66	61	70	37	83	158	154	128	156	112	143
gene6942	HCFC2	51	55	62	40	48	41	53	47	51	56	29	41	47	41	47	42	60	7	12	14	4	6	47	33	37	38	29	42
gene6943	LOC101112471	38	43	37	41	45	38	62	48	47	53	46	46	90	92	97	77	86	185	166	177	77	175	95	90	91	93	76	89
gene23824	C21H11orf73	152	151	122	144	162	149	182	177	168	173	176	199	153	139	138	149	142	140	140	125	59	109	143	153	137	128	109	142
gene14029	LOC101107030	0	0	0	0	0	0	0	0	0	0	2	0	0	0	0	0	0	0	0	0	0	0	0	0	0	0	0	0
gene14025	LOC101106534	20	10	18	9	17	17	5	8	0	2	4	5	3	2	0	7	0	2	0	0	0	0	0	0	3	0	5	2
gene14022	SOX21	0	0	0	0	0	0	0	0	0	0	0	0	0	0	0	2	0	0	0	0	0	0	0	0	0	0	0	0
gene14021	LOC105616207	0	0	3	2	0	2	0	0	0	0	0	0	0	0	0	1	1	0	0	0	0	0	0	0	0	0	0	0
gene14020	GPR180	55	42	71	58	69	48	39	41	46	53	46	50	30	44	50	33	34	35	23	28	10	41	11	24	18	18	20	21
gene17619	GALNS	110	77	96	93	96	79	72	86	93	77	75	80	47	34	49	43	44	3	5	6	4	6	24	15	26	23	38	22
gene17618	APRT	74	80	99	84	88	90	79	96	102	87	101	96	72	91	73	74	76	176	131	163	60	178	61	52	50	37	36	58
gene17615	PIEZO1	358	380	406	364	384	327	310	303	319	292	334	313	481	508	499	528	524	130	163	155	61	163	361	334	319	316	249	337
gene17614	RNF166	52	56	48	38	32	30	51	45	31	48	51	41	35	65	64	45	49	0	4	0	2	3	39	26	28	25	28	22
gene17617	CDT1	47	36	41	36	54	35	31	56	34	33	39	26	55	41	43	65	55	53	59	44	33	63	19	28	20	28	22	32
gene17616	LOC105602054	10	7	7	14	15	8	4	3	5	0	5	5	2	2	3	3	5	0	0	0	0	0	3	0	0	0	0	0
gene17611	MVD	238	244	226	236	219	221	249	268	262	251	265	261	267	270	272	249	287	347	345	317	152	311	166	162	139	151	119	134
gene17610	LOC101106452	360	333	343	355	325	322	488	438	440	432	426	455	479	496	565	484	478	635	590	641	279	654	358	374	344	325	291	368
gene17613	CTU2	94	71	88	86	84	76	78	73	85	69	91	83	58	64	71	50	73	55	63	64	26	61	65	55	51	47	47	55
gene17612	SNAI3	0	0	0	0	0	0	0	0	0	0	0	0	4	7	5	4	6	0	1	0	0	0	8	7	3	4	0	0
gene13529	PTDSS1	513	464	488	557	512	426	511	500	561	565	579	477	298	285	237	270	270	102	82	101	40	98	239	230	221	202	166	236
gene24544	CEND1	2	0	2	0	3	2	4	2	5	0	2	3	0	0	0	2	0	0	0	0	0	0	0	0	0	0	2	0
gene24549	DEAF1	76	63	67	69	59	59	78	78	70	75	63	76	99	91	99	90	83	69	96	85	41	70	104	83	110	92	72	108
gene24548	TMEM80	44	48	42	41	45	50	63	51	63	68	71	66	63	70	68	58	89	117	97	87	50	81	82	74	76	70	49	85
gene1736	LOC105616476	0	0	0	0	0	0	0	0	0	0	0	0	0	2	0	0	0	0	0	0	0	0	0	0	0	0	0	0
gene1737	GABPA	70	63	67	70	92	75	53	63	52	47	59	61	84	61	71	70	81	38	42	38	14	38	68	48	52	64	62	67
gene1734	APP	3507	3448	3422	3395	3518	3060	3148	3305	3304	3252	3267	3159	2541	2613	2572	2595	2439	821	833	859	413	907	1571	1586	1634	1551	1207	1678
gene1732	CYYR1	3	0	0	5	0	0	3	3	5	0	2	3	83	92	86	73	90	36	58	53	17	49	86	76	80	113	62	94
gene1730	ADAMTS5	25	30	42	28	30	33	19	24	17	35	32	18	80	79	63	79	86	45	48	47	15	55	60	44	53	53	52	63
gene1731	ADAMTS1	395	378	423	423	384	345	263	234	259	274	232	240	87	97	112	106	97	54	30	61	25	54	74	41	68	69	52	76
gene1738	ATP5J	581	592	606	580	620	492	706	701	657	723	621	651	575	567	576	583	569	906	936	904	415	948	824	737	726	730	548	753
gene1739	JAM2	40	37	44	48	37	42	35	60	48	54	52	42	54	48	49	61	44	41	41	42	11	41	34	37	41	21	25	32
gene3464	LOC105607939	0	0	0	0	0	0	0	0	0	0	0	0	0	0	0	0	1	0	2	4	0	0	0	0	0	1	0	0
gene3465	DMRT1	0	0	0	0	0	0	0	0	0	0	0	0	0	0	0	0	0	0	2	2	0	0	0	0	0	0	0	0
gene3467	DMRT2	68	86	58	59	66	61	78	63	76	64	54	55	40	53	71	22	38	6	51	45	23	57	9	25	50	43	9	49
gene3460	DOCK8	0	0	0	0	0	0	0	0	0	0	0	2	32	34	33	39	36	11	26	10	7	18	18	19	18	27	18	29
gene3462	KANK1	262	266	250	246	258	239	234	248	213	252	234	234	241	210	228	229	192	91	79	76	29	92	132	124	114	131	103	149
gene5708	LIMS1	142	148	172	157	161	146	140	158	158	160	133	151	136	133	144	118	113	107	79	85	44	101	104	97	102	109	79	109
gene5707	GCC2	161	224	183	186	205	204	157	152	194	151	149	154	87	82	69	98	90	38	37	42	25	32	45	52	47	48	44	53
gene5706	LOC101116298	77	63	86	66	85	55	90	89	100	94	82	92	105	116	107	97	122	39	53	35	24	61	85	95	104	83	84	99
gene28181	SLC25A5	343	351	313	357	310	295	316	325	253	272	288	339	51	60	43	67	58	14	12	14	4	17	15	27	17	27	20	20
gene5700	SLC5A7	0	0	0	0	0	0	0	0	0	0	0	0	0	0	0	0	0	0	0	0	0	0	0	0	2	0	0	0
gene6179	LOC105611136	0	0	0	0	0	0	0	0	0	0	0	0	6	0	0	0	2	0	0	0	0	0	2	3	0	0	2	2
gene6178	NAP1L1	1350	1234	1292	1235	1295	1161	1254	1258	1331	1354	1386	1290	913	982	933	971	883	958	1001	791	359	835	862	808	800	797	710	822
gene6174	LOC105611140	3	0	0	0	0	0	0	0	0	0	0	0	0	0	0	0	0	0	0	0	0	0	0	0	0	0	0	0
gene6177	PHLDA1	345	325	333	323	309	338	313	337	327	380	366	349	71	102	83	82	83	68	65	65	33	69	31	20	18	27	24	23
gene6170	GLIPR1L1	0	0	0	0	0	0	0	0	0	0	0	0	0	0	0	0	0	0	0	0	0	0	0	1	0	0	0	0
gene6173	KRR1	110	84	94	79	94	102	95	125	89	92	100	108	78	87	92	94	95	57	61	72	38	56	94	78	88	89	75	83
gene6172	GLIPR1	209	219	216	225	188	187	206	162	189	196	155	193	5	6	7	5	5	1	0	0	0	0	0	0	1	0	0	0
gene27204	LOC105605341	0	0	0	0	0	0	0	0	0	2	0	0	0	0	0	0	0	1	0	0	0	0	0	0	0	0	1	0
gene27207	WWC3	452	427	387	432	396	389	345	334	307	340	316	317	111	98	105	106	112	39	29	56	22	50	61	43	62	71	35	68
gene27206	CLCN4	2	0	0	2	2	0	0	0	6	0	3	0	32	28	25	30	30	29	22	26	14	24	35	15	28	29	23	34
gene27201	TRNAS-GGA	0	0	0	0	0	0	0	0	0	0	0	0	1	0	0	0	0	0	0	0	0	0	0	0	0	0	0	0
gene27203	SHROOM2	0	8	3	10	6	0	0	6	4	3	4	0	8	3	4	7	4	0	0	0	0	0	2	0	0	0	0	2
gene27202	GPR143	25	23	17	31	30	22	26	38	43	41	28	29	50	67	70	48	62	56	64	51	29	59	34	31	48	45	36	43
gene28455	LOC101112459	0	0	0	0	0	0	0	0	0	2	0	0	0	2	2	0	2	0	0	0	0	0	0	2	0	0	0	0
gene28457	LOC105605752	11	5	4	12	10	9	2	15	18	11	11	7	0	9	5	0	5	0	0	0	0	0	6	0	2	3	7	2
gene28451	LOC101111694	0	0	0	14	13	8	0	0	7	11	0	0	2	0	0	5	0	0	0	0	0	0	0	0	0	2	0	0
gene28450	LOC105605749	17	13	10	18	18	13	23	6	13	25	19	11	26	27	21	25	25	17	20	10	10	22	13	16	13	18	18	18
gene28458	LOC101113136	4	5	6	5	3	2	4	2	5	4	3	6	3	3	1	1	2	0	0	0	0	0	0	1	0	0	0	2
gene3288	ANP32B	408	391	363	340	370	329	361	376	374	410	332	397	416	426	414	416	446	295	331	303	162	338	417	433	398	414	333	434
gene3289	HEMGN	0	0	0	0	0	0	0	0	0	0	0	0	15	16	30	11	21	13	10	19	0	11	9	8	18	10	5	7
gene3280	LOC105607575	0	0	0	0	0	0	0	0	0	0	0	0	0	0	2	0	0	0	0	0	0	0	0	4	0	3	3	0
gene3281	GALNT12	22	14	16	15	21	9	17	27	14	12	25	21	6	13	11	9	19	0	2	8	3	5	16	15	14	15	8	13
gene3282	ANKS6	24	24	22	21	28	22	23	19	19	11	8	22	3	10	8	10	12	8	5	10	0	8	1	3	0	0	7	5
gene3283	GABBR2	0	0	0	0	0	0	0	0	0	0	0	0	7	13	18	5	6	4	4	10	2	10	4	13	7	6	4	9
gene3284	TBC1D2	14	29	23	14	22	18	25	27	19	22	22	16	18	15	11	9	15	5	4	6	0	0	7	2	6	6	4	11
gene3285	CORO2A	0	2	5	0	0	3	2	2	3	3	3	0	0	0	0	3	0	0	0	0	0	0	0	0	0	0	0	0
gene3286	TRIM14	14	15	27	11	13	11	13	13	11	8	15	13	5	9	5	7	3	10	0	0	0	10	13	17	12	17	9	12
gene3287	NANS	353	411	379	355	412	378	482	483	502	443	462	445	208	197	204	234	201	225	201	202	83	211	217	219	189	200	144	216
gene13376	MRPS28	54	59	61	48	63	65	73	66	62	73	74	61	37	43	33	35	36	66	49	72	20	53	32	55	56	47	31	36
gene13377	TPD52	66	52	67	60	45	52	51	49	44	43	42	42	250	227	210	216	253	179	199	1	81	160	223	216	223	253	190	245
gene16468	NAV1	117	113	115	93	127	105	74	90	65	90	79	74	56	58	46	44	48	44	46	41	16	29	55	45	34	56	24	35
gene4159	LOC101123186	563	586	584	597	641	561	694	711	707	692	699	657	847	811	831	880	835	644	609	620	262	649	911	940	957	911	730	926
gene4158	LOC105609703	0	0	0	0	0	0	0	0	0	0	0	0	2	0	0	0	0	0	0	0	0	0	0	0	0	0	0	0
gene4153	LOC105609181	0	0	0	0	0	0	0	0	0	3	0	3	0	2	4	3	5	11	5	4	2	4	4	6	0	0	2	3
gene4155	LOC105609695	3	4	0	0	3	2	5	4	6	5	4	7	21	11	16	16	21	18	22	22	14	12	24	21	17	23	17	17
gene4154	ZEB2	171	173	173	173	149	160	131	152	122	118	145	156	210	181	171	210	194	92	98	122	35	100	150	165	147	169	109	154
gene4157	LOC106990966	0	0	0	0	0	0	0	0	0	0	0	0	0	5	3	0	0	0	0	0	0	0	0	0	0	0	2	0
gene4156	GTDC1	24	15	24	16	13	7	22	16	9	19	17	19	58	69	50	54	51	39	29	37	13	32	44	39	48	37	29	56
gene70	MLPH	39	39	36	27	33	21	36	56	38	49	38	36	0	0	0	0	2	0	0	0	0	0	0	0	0	0	0	0
gene71	COL6A3	8581	8518	8577	8623	8594	7744	7054	7194	7237	7184	7161	7208	2879	2867	2859	2893	2977	1255	1237	1283	590	1332	1574	1641	1675	1553	1215	1705
gene16462	TNNI1	0	0	0	0	0	0	0	0	0	0	0	0	542	525	529	560	502	674	634	637	290	605	801	867	868	827	615	804
gene76	ACKR3	128	120	96	132	120	125	126	116	118	113	130	136	217	165	168	176	159	78	74	93	34	65	144	177	158	152	140	152
gene77	IQCA1	2	8	7	2	0	0	0	3	0	3	0	0	0	2	2	4	8	5	0	4	3	9	4	5	7	3	0	3
gene5289	CMPK2	91	68	57	74	56	59	68	58	66	61	77	58	97	93	85	78	62	35	47	51	17	32	63	59	74	64	54	65
gene5282	LOC101122591	6	15	11	12	3	6	7	5	3	6	2	7	22	16	21	24	15	9	7	5	3	4	14	11	10	13	6	15
gene5286	SOX11	7	10	4	6	6	12	13	5	6	6	9	17	63	43	62	75	42	48	53	37	15	43	49	57	55	47	34	62
gene5287	LOC105607456	0	0	0	0	0	0	3	0	0	0	0	0	0	0	0	0	0	0	0	0	0	0	0	0	0	0	0	0
gene26270	LOC106991894	53	53	55	50	49	43	50	50	58	72	66	52	33	32	34	29	25	12	8	15	6	12	23	21	25	14	15	19
gene8749	ARMC6	73	63	80	69	80	76	85	74	92	74	94	93	89	85	79	83	77	111	126	123	58	116	69	71	72	61	51	74
gene7932	CCDC146	3	0	0	0	2	0	0	2	0	0	0	0	2	0	0	0	0	2	0	0	0	0	3	3	6	2	5	0
gene7933	FGL2	0	0	0	0	0	0	0	0	0	0	2	0	19	39	26	26	35	14	22	18	6	10	47	37	34	26	19	35
gene8746	TMEM161A	40	49	49	36	36	34	57	37	31	55	46	32	78	83	79	84	77	49	60	46	22	74	79	81	82	78	46	80
gene8747	SLC25A42	4	0	2	2	2	2	9	5	3	6	5	0	15	20	14	13	14	11	10	13	11	11	9	21	13	9	16	16
gene7936	LRRC17	13	13	20	12	13	9	10	17	7	13	3	15	143	160	165	154	172	144	139	113	55	131	89	93	76	74	62	76
gene8741	NCAN	0	0	0	0	0	0	0	0	0	0	0	0	0	2	0	0	0	0	0	0	0	0	3	0	0	0	0	0
gene8742	NR2C2AP	34	54	52	37	29	40	56	60	41	59	50	44	56	44	24	30	38	39	35	45	19	46	34	35	22	32	21	19
gene8743	RFXANK	97	93	101	86	100	73	104	131	126	116	92	113	213	218	183	196	234	218	165	216	98	157	174	168	185	179	116	159
gene25632	LOC106991906	0	0	0	0	0	0	0	0	0	0	0	0	0	0	0	0	0	2	2	0	0	0	0	0	0	0	0	0
gene29191	LOC101112800	0	0	0	0	0	0	0	0	0	0	0	0	19	15	7	21	24	23	19	20	7	14	11	24	15	15	17	17
gene29190	LOC101112300	1	0	0	2	3	1	0	2	1	0	0	0	0	2	0	0	3	0	0	0	0	0	2	1	0	1	2	0
gene29196	LOC106992040	0	0	0	0	0	0	0	0	0	0	0	0	0	3	3	3	3	0	0	0	0	0	0	0	0	0	0	0
gene23970	LOC101103605	0	0	0	0	0	0	0	0	0	0	0	0	0	0	0	2	0	0	0	1	0	0	0	0	0	0	0	0
gene29199	LOC101114853	3	4	2	0	0	0	0	0	0	4	0	0	0	0	0	0	0	0	0	0	0	0	0	0	0	0	0	0
gene29198	LOC101114596	0	0	4	0	0	0	6	0	0	0	3	0	4	0	0	0	3	0	2	0	0	0	0	0	3	0	0	0
gene20402	WDR70	94	114	118	134	109	102	141	101	115	133	118	117	61	89	72	59	79	87	69	59	21	59	74	75	66	74	53	68
gene20403	NUP155	102	119	124	107	110	107	87	80	68	96	89	100	64	62	66	66	65	22	20	22	15	34	71	46	64	59	40	58
gene20401	GDNF	145	155	124	140	135	146	105	129	96	134	106	154	7	7	6	0	6	9	6	7	2	12	0	6	3	4	3	0
gene20407	SLC1A3	6	0	0	3	3	4	0	0	3	3	0	2	55	45	30	46	37	49	53	47	18	55	11	6	5	7	3	5
gene20404	C16H5orf42	88	105	102	93	108	96	91	84	78	77	91	78	73	89	85	69	52	30	38	44	17	41	40	57	42	47	34	41
gene20405	NIPBL	124	128	94	119	135	82	85	84	87	85	76	94	122	103	162	132	121	95	70	82	29	66	150	108	145	124	101	136
gene20409	LOC105602586	0	0	0	0	0	0	0	0	0	0	0	0	0	0	5	3	0	0	0	0	0	4	0	3	0	7	0	2
gene22318	KBTBD8	6	10	7	3	13	11	6	9	7	3	7	5	5	3	6	3	3	0	0	3	0	0	0	3	2	0	3	2
gene22319	LOC105603462	0	0	0	0	0	0	0	0	0	0	0	0	3	6	5	3	4	25	4	13	6	16	26	33	28	21	24	29
gene22310	EOGT	44	34	32	29	31	22	18	17	25	34	15	21	5	7	4	5	7	7	7	6	3	0	0	3	0	2	2	9
gene22311	FAM19A4	2	0	0	2	0	2	0	0	0	0	0	0	2	0	3	3	2	0	0	0	0	0	5	2	0	3	0	2
gene22312	LOC105603451	0	0	0	0	0	0	0	0	0	0	0	0	0	3	2	0	0	0	0	0	0	0	0	0	0	2	0	0
gene22313	FAM19A1	0	0	0	0	0	0	0	0	0	0	0	0	2	0	0	0	0	0	0	0	0	0	0	0	0	0	0	0
gene22314	LOC105603452	0	0	0	0	0	0	0	0	0	0	0	0	0	0	0	0	0	0	0	0	0	0	0	0	0	1	0	0
gene22315	SUCLG2	234	235	253	191	234	230	169	203	224	183	225	218	176	206	195	164	177	126	168	140	59	150	162	145	156	163	92	171
gene22316	LOC105603454	0	0	0	0	0	0	0	0	0	0	0	0	3	0	0	0	0	0	0	0	0	0	0	2	2	0	2	0
gene22317	LOC105603456	0	0	0	0	0	0	0	0	0	0	0	0	0	0	0	0	0	0	0	0	0	0	2	0	0	0	0	0
gene26808	ZFAND4	8	9	13	19	13	11	10	14	11	13	9	9	15	13	15	3	17	1	2	5	0	3	16	8	8	9	6	4
gene26802	PARG	42	68	52	66	61	39	32	33	37	53	48	29	57	61	68	37	56	18	17	14	4	16	41	37	32	48	30	38
gene26803	LOC101118849	192	223	198	216	168	191	206	223	210	227	229	201	88	100	90	89	79	100	88	84	36	106	102	77	73	88	59	78
gene26804	NCOA4	313	348	289	323	336	292	249	289	263	295	296	240	143	139	158	139	145	88	111	90	51	94	141	129	141	139	116	137
gene26806	LOC105605067	7	5	14	9	9	6	8	12	6	11	9	15	12	21	17	12	11	11	11	21	6	18	8	22	16	7	10	12
gene26807	LOC101119611	190	256	228	242	208	205	216	210	193	198	204	172	143	168	165	202	161	46	47	32	20	54	130	117	111	126	134	113
gene8133	NFE2L3	2	0	6	0	5	3	7	0	7	5	7	10	7	4	0	3	7	9	0	6	0	0	3	0	11	3	9	0
gene8132	HNRNPA2B1	2158	2233	2127	2182	2275	1922	1833	1808	1842	1754	1815	1788	1841	1882	1902	1847	1827	874	875	892	337	868	1242	1314	1232	1326	993	1330
gene8131	CBX3	308	339	291	348	332	294	280	294	247	282	260	271	274	302	263	322	301	153	156	184	79	166	252	243	254	256	199	231
gene8130	SNX10	5	6	7	0	0	3	0	0	4	0	3	0	0	3	0	0	0	0	0	0	0	0	0	0	0	0	0	0
gene8135	LOC101107436	31	21	25	20	22	19	20	25	24	28	13	25	10	15	15	16	14	3	2	4	2	2	5	9	5	6	3	4
gene10818	ALB	0	0	2	0	0	0	0	0	0	0	0	0	39	54	60	50	30	45	41	45	22	45	3	2	0	0	3	3
gene10819	AFP	0	0	0	0	0	0	0	0	0	0	0	0	5	0	0	5	0	7	3	4	2	7	0	0	0	0	0	0
gene10816	LOC101103154	18	17	22	9	8	14	5	11	13	18	19	11	8	16	15	0	11	8	6	3	3	0	4	6	5	3	2	4
gene10817	ANKRD17	186	197	182	198	192	178	134	140	157	105	122	142	143	139	134	123	128	98	92	70	49	82	113	130	114	104	95	126
gene10812	ADAMTS3	12	3	6	13	13	4	10	9	18	4	13	11	21	23	33	29	24	24	17	28	7	20	6	7	5	6	0	8
gene847	PRMT6	104	80	66	64	78	73	71	65	81	70	79	53	42	57	31	33	50	28	20	28	19	22	16	27	20	29	18	31
gene19670	SERPINH1	13009	13071	13136	13084	13051	11883	12669	12676	12550	12523	12579	12796	4419	4335	4391	4414	4264	1250	1298	1317	579	1330	1647	1663	1576	1641	1256	1607
gene841	LOC101119090	3	0	8	5	8	5	6	9	6	4	10	4	10	12	7	12	5	39	30	33	12	18	12	5	12	8	8	17
gene19678	LOC101108161	0	0	0	0	0	0	0	0	0	0	0	0	0	0	2	0	0	0	0	0	0	0	3	0	5	3	2	0
gene848	NTNG1	0	0	0	0	0	3	3	2	0	0	0	0	23	27	27	39	20	32	37	33	19	39	5	2	5	2	5	4
gene21469	CRTC3	114	142	115	115	127	114	99	124	112	115	110	151	103	106	133	130	114	53	50	48	30	45	96	84	83	77	63	95
gene21468	BLM	7	14	8	11	8	6	0	8	5	6	3	3	14	19	11	9	16	9	12	12	10	7	3	15	10	0	8	0
gene21463	UNC45A	333	348	356	376	339	335	353	355	355	422	375	336	182	152	173	181	127	98	97	84	28	107	95	96	98	91	83	87
gene21462	RCCD1	23	24	15	30	24	31	35	35	39	37	20	33	52	43	66	49	32	31	19	37	11	21	38	35	40	34	29	49
gene21460	PRC1	108	112	131	99	100	108	52	72	34	32	64	37	62	79	98	70	81	32	8	35	18	33	15	24	13	60	65	22
gene21467	FURIN	188	198	169	197	209	175	137	142	143	147	142	139	50	47	42	46	40	0	0	0	0	0	9	2	0	7	9	9
gene21466	FES	67	92	78	92	81	74	106	95	98	90	100	86	167	164	145	157	192	140	137	152	63	157	88	83	93	103	84	101
gene21465	MAN2A2	170	156	185	161	186	141	123	130	155	146	132	131	62	70	70	61	67	21	25	26	13	26	23	22	31	25	24	33
gene21464	HDDC3	112	111	97	115	98	93	142	131	106	133	116	132	58	56	66	81	62	90	79	97	28	107	64	42	51	47	35	63
gene26118	STX1A	10	10	12	16	18	22	16	26	20	22	17	29	14	18	14	7	15	4	0	3	0	2	4	9	7	8	12	6
gene26119	WBSCR22	264	237	252	195	217	238	279	321	319	304	250	303	168	179	156	154	137	268	265	260	126	265	126	110	127	116	75	100
gene26112	WBSCR28	0	0	0	0	0	0	0	0	0	0	0	0	0	0	0	0	0	0	0	0	2	0	0	0	0	0	0	0
gene26113	WBSCR27	0	2	0	0	0	0	0	0	0	0	0	0	12	13	13	18	11	47	37	23	14	28	0	10	0	9	6	9
gene26110	ELN	309	334	318	284	306	292	254	265	286	264	319	287	7608	7593	7469	7550	7514	4639	4613	4641	2022	4610	853	840	842	878	679	938
gene26111	LOC105604867	0	0	0	0	0	0	0	0	0	0	0	0	0	0	0	0	0	0	0	2	0	0	0	0	0	0	0	0
gene26116	ABHD11	220	205	234	201	206	188	283	266	227	253	264	254	169	156	172	155	153	185	197	183	75	216	57	66	43	37	44	56
gene26117	LOC105607861	0	0	0	0	0	0	0	0	0	0	0	0	0	0	0	0	0	0	2	0	0	0	0	0	0	0	0	0
gene26114	CLDN4	0	0	0	0	0	0	0	0	0	0	0	2	90	92	60	60	76	92	87	98	37	86	0	2	0	0	0	0
gene26115	CLDN3	0	0	0	0	2	0	0	0	0	0	0	0	5	2	0	3	3	2	3	2	1	2	0	0	0	0	1	0
gene23191	VARS2	95	119	95	101	107	104	114	102	119	116	115	111	136	109	133	117	99	90	78	82	41	92	92	110	88	115	90	96
gene23193	DDR1	195	179	181	175	186	147	159	143	135	167	155	137	235	247	244	244	278	97	78	76	38	73	256	215	251	228	183	230
gene23192	GTF2H4	84	95	76	93	77	72	84	108	99	98	86	68	72	65	74	75	58	50	61	80	25	74	72	71	61	54	47	77
gene23195	IER3	814	769	683	704	776	640	828	802	850	802	812	787	501	572	577	598	529	564	545	522	230	516	942	876	1018	926	736	975
gene23194	LOC105603769	0	0	0	0	0	0	0	0	0	0	0	0	0	2	0	0	0	0	0	0	0	0	0	0	0	0	0	0
gene23197	TUBB	6652	6707	6766	6625	6821	6121	5962	6025	6041	6099	6035	6119	1974	1968	1921	1926	1920	1585	1574	1575	652	1595	1843	1835	1721	1781	1475	1949
gene23196	FLOT1	410	424	360	368	401	361	523	485	502	443	467	415	489	495	444	466	452	267	283	346	138	278	499	447	455	503	413	490
gene23199	NRM	127	120	150	140	106	124	131	113	132	95	113	114	84	74	80	57	67	43	38	42	14	42	48	57	41	54	34	44
gene23198	MDC1	303	337	330	301	323	262	229	238	265	266	244	259	225	239	245	271	238	135	147	156	47	157	181	204	187	197	171	228
gene9778	SPOCK1	918	913	930	847	824	799	1141	1169	1178	1149	1144	1245	55	42	39	28	32	18	23	21	9	24	24	28	32	39	31	28
gene9779	KLHL3	0	2	0	0	0	2	0	0	0	0	0	0	0	7	0	10	5	5	2	0	0	0	5	0	0	5	0	0
gene9772	SMAD5	120	150	152	152	121	144	121	124	122	114	150	141	111	134	117	129	112	35	44	30	34	33	85	86	105	82	65	93
gene9771	TGFBI	22319	22517	22513	22593	22615	20764	23808	24141	24230	23902	23860	24167	1297	1267	1257	1268	1147	928	909	910	417	878	662	619	628	621	483	631
gene9776	LOC106990952	0	0	0	0	0	0	0	0	0	0	0	0	0	0	0	0	0	3	3	0	0	5	0	0	0	0	0	0
gene9777	LOC105607053	0	0	0	0	0	0	0	0	0	0	0	0	0	0	0	0	0	0	0	2	0	0	0	0	0	0	0	0
NW_014643355.1|LOC101109428	#N/A	0	4	3	6	2	4	0	0	0	0	0	3	0	0	0	0	0	0	0	0	0	0	0	0	0	0	0	0
gene15947	VPS13D	58	53	81	90	70	76	58	53	29	39	33	27	104	95	126	106	110	58	48	48	29	65	97	75	95	90	83	85
gene15946	DHRS3	6	0	9	5	10	9	9	15	18	17	12	16	354	353	366	378	329	271	252	243	102	280	103	118	105	122	69	105
gene15945	LOC106991466	0	0	0	0	0	0	0	0	0	0	0	0	0	0	2	0	0	0	0	0	0	0	0	0	0	0	0	0
gene15943	LOC101110527	112	117	108	103	129	106	145	122	156	149	98	157	138	136	143	172	131	130	140	146	47	104	126	161	116	160	122	122
gene15941	TNFSF4	20	6	19	10	18	9	10	5	13	11	3	3	0	6	3	0	3	0	0	3	0	0	5	0	0	0	0	0
gene15949	TNFRSF1B	49	40	49	46	35	53	38	40	35	48	45	29	29	33	41	39	31	34	25	23	15	22	23	12	19	16	4	19
gene17897	LOC106991597	0	0	0	0	0	0	0	3	0	0	0	0	0	0	0	0	0	0	3	2	2	2	2	0	2	0	0	2
gene13737	KPNA3	87	85	93	81	89	73	78	68	99	84	92	70	36	56	65	52	58	50	43	56	17	31	47	72	49	56	50	78
gene13734	LOC101117088	1	2	0	2	1	4	3	1	2	2	2	2	0	1	2	1	2	2	3	1	0	1	2	2	2	2	2	1
gene17894	ZFP90	76	82	73	94	81	70	73	66	70	76	78	90	159	181	156	167	132	83	80	84	55	75	128	136	141	169	131	138
gene13730	SETDB2	16	18	8	19	9	25	11	10	6	19	5	9	15	9	9	10	9	7	0	7	2	10	7	11	3	13	2	5
gene13731	PHF11	122	117	132	111	116	106	154	138	140	127	164	149	216	191	179	187	197	157	158	167	63	176	178	152	169	187	151	184
gene13738	SPRYD7	46	55	36	53	41	34	70	41	41	59	67	62	43	44	51	37	56	33	57	31	14	42	29	18	46	37	27	51
gene13739	LOC105608011	0	4	7	4	3	0	0	0	0	0	3	4	2	6	11	8	6	0	0	5	0	9	6	5	16	7	2	8
gene26472	LOC105604914	0	0	0	2	0	0	3	0	2	0	0	2	3	0	0	2	0	0	2	0	2	0	5	0	0	0	0	4
gene27447	CXHXorf38	43	39	31	36	44	35	33	32	39	39	49	42	22	24	22	12	24	28	22	22	6	19	20	30	33	15	20	30
gene27446	ATP6AP2	469	510	533	506	499	470	444	569	516	543	528	551	155	173	150	169	155	136	145	135	54	132	130	114	133	125	110	118
gene27444	LOC101102959	9	9	8	13	7	10	14	11	11	9	9	5	23	19	19	14	15	10	9	14	4	19	9	11	14	15	8	13
gene27443	LOC105605432	0	0	0	0	0	0	0	0	3	5	0	0	3	0	3	0	2	0	0	0	0	0	0	0	0	5	0	0
gene27442	BCOR	51	43	61	44	56	59	30	37	24	35	34	47	27	54	57	40	41	5	7	4	3	0	41	51	28	32	20	28
gene27440	LOC106991980	0	0	0	0	0	0	0	0	0	0	0	0	0	0	0	0	0	3	3	0	0	4	3	2	0	0	3	0
gene27448	MPC1L	3	2	2	0	3	0	0	3	0	2	0	0	0	0	3	0	0	0	0	0	0	0	0	0	0	0	0	2
gene28617	LOC101106575	1	0	0	1	0	0	0	0	0	0	0	0	0	0	0	0	0	0	0	0	0	0	0	0	0	0	0	0
gene28615	LOC105605809	73	62	77	63	67	51	66	49	55	50	48	63	46	37	35	41	40	18	32	25	15	32	37	27	31	35	24	43
gene28614	LOC101106063	156	127	146	167	164	129	183	162	174	146	169	189	46	49	53	57	60	38	36	33	16	26	17	33	43	13	24	30
gene28613	LOC101105560	0	0	0	0	0	0	0	0	0	0	0	0	19	20	8	16	11	0	0	0	0	0	0	0	0	0	0	0
gene28611	TRNAG-CCC	0	0	0	0	0	0	0	0	0	0	0	0	0	0	0	2	1	0	0	0	0	0	0	0	0	0	0	0
gene28610	LOC105605808	9	12	10	3	3	9	9	11	11	10	7	7	23	13	12	16	16	9	4	5	2	2	15	8	15	13	10	17
gene28619	LOC101107340	5	2	3	4	3	3	6	2	4	9	1	3	3	0	0	2	0	0	2	3	0	0	2	0	4	2	2	0
gene28618	LOC101107080	40	38	55	43	45	41	22	27	22	29	28	37	16	4	3	2	13	0	0	0	0	0	5	0	0	0	0	0
gene12069	GPHN	32	26	27	24	30	45	27	46	20	27	10	21	30	21	31	19	31	12	14	22	15	18	15	14	26	19	14	13
gene12061	LOC101111101	19	19	18	18	19	18	19	20	25	20	19	22	13	16	17	13	17	39	44	41	20	40	20	24	18	20	15	20
gene12060	MAX	44	62	43	57	53	45	49	53	48	48	42	53	25	34	25	27	24	8	11	4	0	10	19	11	17	17	15	22
gene12062	FUT8	211	256	247	216	258	226	187	200	228	196	188	189	22	22	30	31	36	14	17	14	4	10	16	20	15	20	13	12
gene12065	LOC105615751	0	0	0	0	0	0	0	3	0	0	0	0	0	0	0	0	0	0	2	0	0	2	0	0	0	0	0	0
gene12067	LOC105615804	75	62	81	93	60	67	49	51	56	47	64	54	44	56	33	48	40	22	15	23	0	15	30	36	40	36	39	37
gene12066	LOC105607019	0	0	0	0	0	0	0	0	0	0	0	0	3	7	0	0	6	0	0	0	0	0	5	7	5	3	3	5
gene16766	KIZ	36	48	47	40	59	39	46	49	46	45	43	42	75	53	61	58	50	54	47	49	13	41	66	66	98	63	50	66
gene16764	LOC105616702	0	2	0	0	0	0	0	2	2	0	0	0	0	5	8	3	0	5	5	0	0	4	0	2	3	0	2	0
gene16765	RALGAPA2	7	0	3	6	2	2	5	0	0	0	0	2	0	7	4	11	3	5	0	0	0	0	0	4	2	0	0	4
gene27999	GLUD1	43	58	49	51	62	40	42	45	55	32	42	56	15	23	23	22	28	0	1	1	1	1	10	13	10	14	8	10
gene16760	LOC105612273	0	2	0	0	0	0	0	1	5	1	0	0	7	0	2	0	0	0	0	0	0	0	3	0	2	2	0	0
gene16761	CRNKL1	254	189	227	180	205	199	173	151	214	169	210	192	97	119	101	110	111	92	75	70	43	98	102	90	68	80	91	107
gene27994	LOC101120219	1	0	0	0	0	0	0	0	0	0	0	0	0	0	0	0	0	0	0	0	0	0	0	0	0	0	0	0
gene27997	LOC101120471	22	21	23	24	33	21	18	26	17	21	25	16	15	8	8	8	12	3	12	6	2	6	7	9	10	6	8	11
gene27991	SLITRK2	23	29	31	21	22	22	23	15	21	27	17	19	36	41	37	39	25	15	15	5	7	7	20	21	20	29	18	17
gene27990	TMEM257	2	0	0	1	2	2	2	3	0	3	0	0	3	2	2	5	5	0	4	3	2	0	2	3	2	2	0	2
gene16769	LOC105609017	0	0	0	0	0	0	0	0	3	2	0	2	0	2	0	2	2	0	0	0	0	0	0	0	0	0	0	0
gene15499	LOC105616430	18	20	24	22	24	19	24	26	24	21	25	25	5	5	3	3	4	4	7	2	1	3	3	2	3	4	3	2
gene15498	TMEM94	34	35	35	27	50	33	31	19	24	16	22	7	11	13	9	6	6	2	0	0	0	0	8	7	10	10	0	5
gene15495	LLGL2	0	0	0	0	0	0	0	0	0	0	0	0	49	28	45	45	30	13	16	19	6	12	31	31	26	19	27	37
gene15494	LOC101120179	0	0	0	1	0	0	0	0	0	0	0	0	14	9	6	6	6	0	3	0	0	0	4	0	8	5	0	6
gene15497	CASKIN2	92	91	97	95	114	79	71	78	89	46	69	78	57	60	89	72	77	7	4	0	0	4	37	54	31	28	25	38
gene15496	TSEN54	62	71	77	66	66	62	79	88	86	76	86	83	126	131	134	135	120	133	141	118	55	143	141	121	114	146	101	119
gene15491	RECQL5	82	81	43	74	60	60	66	72	71	66	73	67	65	70	66	58	60	23	26	24	10	34	50	37	45	50	36	32
gene15490	SAP30BP	48	69	63	54	46	38	53	46	59	50	42	57	37	29	35	32	35	0	5	11	6	0	39	31	26	20	16	20
gene15493	SMIM5	2	0	0	5	0	5	4	9	5	6	3	2	27	30	35	41	33	36	38	32	13	41	33	41	47	34	33	29
gene15492	SMIM6	0	0	0	0	0	0	0	0	0	0	0	0	8	0	4	0	0	0	2	0	0	0	2	5	4	5	0	0
gene14729	NDEL1	236	232	218	242	266	197	257	222	207	229	222	194	206	205	202	211	183	71	65	87	38	76	171	158	174	171	131	160
gene14724	ARHGEF15	0	0	0	0	0	0	0	0	0	0	0	0	132	140	153	152	175	137	160	182	88	184	141	114	139	137	104	127
gene14725	ODF4	0	0	0	0	0	0	0	0	0	0	0	0	0	0	0	0	2	0	0	0	0	0	0	0	0	0	0	0
gene14726	KRBA2	54	53	41	46	32	37	43	50	54	56	38	56	47	51	46	40	51	73	51	82	27	74	42	47	28	36	31	33
gene14727	RPL26	1412	1424	1374	1494	1355	1330	1876	1899	1885	1803	1872	1751	2448	2380	2376	2470	2265	3189	3192	3280	1422	3398	2793	2803	2703	2789	2080	2917
gene14720	PFAS	26	19	21	25	25	18	7	12	15	8	11	5	0	5	5	12	7	0	0	0	0	0	0	2	0	0	0	2
gene14721	LOC101123219	52	57	49	56	61	53	37	24	33	35	35	26	56	35	58	46	40	17	16	23	10	18	30	23	28	20	36	29
gene14722	RANGRF	89	74	74	81	59	68	77	83	94	89	94	89	42	46	55	69	48	64	55	60	28	69	53	61	40	63	43	45
gene14723	SLC25A35	28	26	37	40	20	23	30	27	28	29	27	29	4	0	0	3	5	4	2	0	0	2	4	0	2	2	0	0
gene25593	ECI1	118	104	122	104	104	106	142	153	107	155	147	144	161	159	159	142	121	134	129	120	52	111	152	186	183	175	139	176
gene25592	DNASE1L2	0	2	2	5	0	5	0	0	3	0	0	3	0	0	0	0	3	0	0	0	0	0	0	0	0	0	0	0
gene25591	E4F1	52	68	78	61	66	64	85	84	73	81	85	76	135	121	109	116	143	174	153	126	63	153	97	101	96	79	85	93
gene25590	PGP	72	83	77	65	85	87	65	65	75	97	79	96	60	57	56	48	51	74	65	80	32	88	41	49	50	52	46	60
gene25597	C24H16orf59	25	17	18	18	25	17	21	32	18	31	23	29	51	44	40	35	52	32	29	34	12	36	40	29	27	40	20	29
gene25596	CCNF	59	38	56	44	47	42	19	24	26	33	27	21	66	71	61	61	69	29	27	19	18	26	41	55	56	46	30	49
gene25595	ABCA3	7	0	3	7	1	4	5	0	5	8	5	6	12	7	10	6	22	5	10	7	0	6	26	18	4	9	3	10
gene25594	RNPS1	481	482	484	495	549	509	458	478	470	447	465	483	399	485	438	438	440	314	280	267	151	331	352	393	375	394	306	352
gene25599	TBC1D24	60	64	93	66	48	44	57	44	56	44	51	61	91	88	99	119	83	51	64	54	29	50	51	64	71	64	53	54
gene25598	NTN3	3	2	4	6	3	6	0	2	2	5	3	2	5	9	10	16	2	3	3	6	0	0	7	5	8	6	4	4
gene15239	LOC106991402	0	0	0	0	0	0	0	0	0	2	0	0	0	0	0	0	0	0	0	0	0	0	0	0	0	0	0	0
gene15238	LOC101121024	0	0	0	0	0	0	0	0	0	0	0	0	0	0	0	0	0	0	0	0	0	0	0	0	0	0	0	2
gene15230	GOSR2	200	233	240	223	228	233	194	240	211	190	212	159	156	125	106	113	138	117	114	149	61	104	113	124	125	112	86	127
gene15235	LOC101120590	266	310	291	321	279	257	260	258	281	290	269	295	124	137	178	163	157	79	9	75	27	68	76	71	55	67	45	63
gene15234	NSF	112	124	144	106	145	151	96	50	41	89	105	121	32	39	36	47	51	15	15	12	7	26	27	35	31	13	24	20
gene11807	LOC101102735	0	0	0	0	1	0	0	0	0	0	0	0	1	1	2	0	0	1	3	2	1	1	1	0	2	1	0	0
gene11805	C2CD4B	3	4	3	2	0	0	2	0	2	0	0	0	0	10	6	6	4	5	8	6	0	8	3	2	7	5	3	2
gene11802	TLN2	215	206	235	210	231	212	200	195	166	183	221	214	216	230	268	211	233	107	111	112	51	100	254	291	275	247	203	246
gene11800	TPM1	38926	39392	39203	39473	39115	35640	40332	40159	40279	40174	40190	40138	5260	5113	5144	5229	5186	7282	7205	7012	3186	7367	13320	13325	13501	13290	10415	14026
gene11801	LOC105607702	112	131	118	98	119	89	45	57	47	47	54	51	11	7	18	13	10	10	7	3	2	6	13	7	14	8	4	10
gene11808	VPS13C	87	100	107	90	105	88	84	95	102	82	105	94	30	41	48	42	55	20	10	12	11	20	35	23	26	37	28	30
gene11809	RORA	5	2	4	10	4	5	5	6	6	2	4	10	12	7	8	9	10	3	0	9	3	0	16	15	5	12	14	17
gene6759	PA2G4	572	597	603	573	592	587	560	523	525	552	536	581	369	397	409	378	405	437	443	459	197	455	418	444	401	435	334	438
gene6758	ZC3H10	4062	4103	4091	4067	3907	3713	4810	4899	4943	4886	4891	4842	4760	4744	4786	4599	4413	5944	5921	5855	2600	6233	4742	4696	4690	4622	3711	4991
gene6755	MYL6B	16	20	24	11	23	12	29	35	30	36	28	33	923	879	882	909	826	1540	1487	1477	647	1589	966	980	903	836	715	909
gene6754	MYL6	7811	7670	7739	7607	7888	7170	9484	9347	9313	9323	9374	9599	2480	2453	2417	2526	2474	2613	2470	2506	1127	2586	2129	2191	2157	2103	1607	2101
gene6757	ESYT1	1059	1094	1098	1127	1067	981	930	1016	978	970	966	1049	400	390	411	388	322	171	178	170	80	192	240	237	218	223	158	229
gene6756	LOC101111180	0	0	0	0	0	7	6	6	0	7	6	0	10	12	5	12	7	0	0	0	0	0	6	0	6	10	5	7
gene6751	LOC105612393	9	10	22	26	12	12	20	25	19	27	20	14	11	13	11	14	10	9	16	19	7	11	12	4	10	10	7	9
gene6750	LOC105612394	0	0	0	2	0	0	0	2	0	0	3	0	0	0	2	5	2	0	8	9	0	4	2	6	4	7	6	0
gene6753	SMARCC2	560	562	619	570	586	538	574	573	580	599	541	593	583	517	553	551	552	400	410	426	150	424	568	519	552	572	420	542
gene6752	TRNAS-CGA	0	0	0	0	0	0	0	0	0	0	0	0	0	0	0	0	1	0	0	0	0	0	0	0	0	0	0	0
gene309	IPO13	234	247	277	288	291	260	255	253	270	239	267	295	195	177	240	198	209	211	190	188	86	204	256	239	273	215	196	246
gene308	LOC106990836	7	5	12	10	2	5	8	12	16	10	9	13	6	0	4	3	6	0	0	3	2	0	0	5	7	2	3	5
gene301	LOC105605404	0	0	0	0	0	2	0	0	0	0	0	0	0	0	0	0	0	0	0	0	0	0	0	0	0	0	0	0
gene300	MED8	86	79	85	77	90	83	97	74	93	84	80	78	80	90	67	72	70	60	55	52	35	58	63	67	59	61	42	76
gene303	HYI	129	111	110	123	102	89	132	112	131	119	144	139	99	82	99	95	78	140	123	128	66	130	69	76	55	51	62	72
gene302	LOC101107405	132	92	112	93	106	76	78	59	77	81	81	89	95	95	66	65	87	20	14	16	8	26	34	45	55	39	32	31
gene305	KDM4A	556	537	604	573	546	509	443	445	445	464	425	467	151	143	140	147	150	33	59	37	44	67	81	114	72	95	61	86
gene304	PTPRF	848	810	790	893	854	734	701	657	704	632	613	602	47	56	77	54	52	73	51	46	31	52	30	38	33	31	29	46
gene307	ARTN	38	19	26	30	19	23	33	34	38	34	45	29	2	0	0	6	0	3	3	3	2	0	0	2	5	0	2	0
gene306	ST3GAL3	118	109	105	96	114	90	99	128	137	127	111	110	195	201	202	199	219	199	15	192	97	18	185	175	175	195	158	201
gene2277	TBL1XR1	145	141	147	124	171	127	114	112	130	121	122	137	250	208	181	233	189	137	122	139	57	147	178	172	185	192	114	193
gene2275	LOC106990880	0	2	0	0	0	0	0	0	0	0	0	0	0	0	0	0	0	0	0	0	0	0	0	0	0	0	0	0
gene2273	LOC101110986	14	14	19	14	14	15	11	16	12	13	12	11	13	13	11	13	13	5	12	5	8	10	10	9	6	9	7	8
gene2270	ZMAT3	140	45	109	120	116	58	94	77	46	74	89	78	4	3	0	0	0	0	0	0	0	9	0	3	3	3	6	5
gene2278	NAALADL2	5	3	7	6	3	12	3	0	0	3	2	2	4	5	2	4	0	2	0	0	0	0	0	3	2	3	3	0
gene17408	LOC105616762	0	0	0	0	0	0	2	0	0	0	0	0	0	0	0	3	0	0	0	0	0	0	0	0	0	0	0	0
gene17409	UBE2V1	140	157	148	157	171	145	127	141	136	141	130	143	51	57	56	61	53	44	30	37	22	31	50	53	51	44	41	55
gene17404	SPATA2	26	36	31	39	23	26	19	18	29	26	31	22	12	7	9	7	16	0	2	0	0	2	11	6	7	5	2	7
gene17405	RNF114	356	345	353	398	399	332	397	493	442	436	427	374	237	250	241	230	221	142	127	162	65	163	242	227	193	222	223	233
gene17406	TRNAS-GCU	0	0	0	0	0	0	0	0	0	0	0	0	0	0	0	0	0	0	0	0	0	0	1	0	0	0	0	0
gene17407	SNAI1	55	26	30	33	34	44	49	39	46	32	37	43	21	12	17	25	21	6	6	3	0	5	2	4	4	6	0	5
gene17400	B4GALT5	29	10	20	24	18	22	18	7	8	12	15	6	0	6	3	5	2	0	0	2	0	0	2	0	0	4	2	0
gene17401	LOC106991535	0	0	0	0	0	0	0	0	0	0	0	0	0	0	0	0	0	0	0	0	2	0	0	0	0	0	0	0
gene17402	LOC101121792	20	20	21	17	19	22	28	27	29	27	33	32	31	31	30	28	32	18	28	35	15	23	22	19	17	23	15	21
gene17403	SLC9A8	9	17	111	20	6	16	91	81	98	7	9	110	97	93	90	84	88	53	46	71	39	84	63	94	98	8	59	83
gene3587	LOC101103623	3	0	0	3	1	2	1	1	1	2	1	2	0	0	0	0	1	0	0	0	0	0	0	0	0	0	0	0
gene3586	LOC101103376	3	2	3	5	3	5	7	2	3	4	2	2	0	0	0	0	1	0	1	2	0	0	0	2	0	2	1	0
gene3585	HACD4	23	25	24	26	23	20	39	32	26	37	30	39	19	3	11	11	11	7	3	5	5	8	4	6	5	4	8	0
gene3584	FOCAD	116	119	111	99	118	125	96	120	99	89	89	102	68	45	72	59	53	57	49	58	30	48	44	55	45	44	32	54
gene3583	MLLT3	2	0	7	0	3	4	0	0	2	0	0	6	196	168	164	222	129	85	51	60	39	93	118	196	118	124	105	130
gene3581	SLC24A2	0	0	0	0	0	0	0	0	0	0	0	0	0	0	0	0	0	0	0	0	0	0	1	0	0	0	2	0
gene3580	ACER2	10	8	4	4	7	5	3	10	11	3	0	4	18	15	6	16	20	3	7	7	0	5	13	10	12	21	8	10
gene3589	LOC105608288	3	6	7	5	8	6	7	4	3	6	12	8	0	2	0	0	0	0	0	0	0	0	0	0	0	1	0	0
gene3588	LOC101103872	3	0	4	2	2	0	0	1	0	0	0	2	0	0	0	0	0	0	0	0	0	0	0	0	2	0	0	0
gene1564	CFAP126	13	13	10	17	18	13	13	16	16	26	9	23	18	7	18	21	20	17	20	14	8	5	7	8	3	24	11	15
gene1563	SDHC	462	426	443	390	429	384	473	461	484	474	448	492	306	326	302	273	303	371	369	419	159	370	344	344	308	337	266	306
gene2189	CRYGS	6	5	2	2	5	4	7	4	10	5	8	0	11	13	16	4	12	4	6	7	6	7	11	9	9	0	3	7
gene1560	PCP4L1	0	0	0	0	0	0	0	0	0	0	0	0	10	19	11	9	14	13	4	3	2	11	7	10	8	9	6	13
gene2184	FETUB	0	0	0	0	0	0	0	0	0	0	0	0	0	0	0	0	0	3	0	0	0	0	0	0	0	0	0	0
gene2185	AHSG	0	0	0	0	0	0	0	0	0	0	0	0	13	12	18	7	19	34	23	15	10	36	0	0	0	0	0	0
gene2187	DNAJB11	334	381	415	370	347	343	368	376	377	365	374	358	187	146	162	175	181	163	164	139	100	161	108	106	158	113	114	137
gene2180	RFC4	53	47	54	68	47	52	50	70	39	46	70	51	70	75	87	99	67	61	52	53	30	43	85	96	74	91	71	99
gene2181	EIF4A2	384	396	377	397	339	346	297	284	273	304	292	255	436	416	438	471	435	30	27	41	15	44	252	271	233	221	188	226
gene3639	LOC101110567	184	193	198	188	190	184	213	230	217	214	213	212	249	276	250	242	244	363	327	320	148	354	237	236	230	233	191	254
gene3638	LRRC19	0	0	0	0	0	0	0	0	0	0	0	0	2	0	0	2	0	0	0	0	0	0	0	2	0	0	2	0
gene3635	CAAP1	43	36	53	52	34	39	31	44	39	42	46	36	35	18	30	26	23	11	18	11	3	11	23	18	18	16	20	16
gene3637	IFT74	67	49	57	31	72	45	56	50	82	64	53	49	66	48	52	38	35	19	26	22	8	32	37	26	38	33	33	19
gene3636	PLAA	127	129	112	123	120	112	111	105	106	97	92	108	64	60	54	63	73	4	63	53	22	62	65	66	52	73	49	61
gene3631	LOC780442	14	11	12	10	11	8	7	12	8	7	11	9	11	9	9	13	9	2	3	3	1	3	10	11	11	11	9	8
gene3630	LOC101109243	225	216	222	204	223	220	326	322	335	313	316	308	588	601	608	605	571	1114	1075	1126	520	1145	927	816	849	853	696	886
gene3632	TUSC1	7	13	10	5	3	4	7	6	3	5	4	5	7	3	4	6	6	2	2	1	0	0	1	4	6	2	6	4
gene6038	SLC9A4	0	0	0	0	0	0	0	0	0	0	0	0	0	0	0	0	0	3	0	0	0	0	0	0	0	0	0	0
gene6030	TGFBRAP1	143	142	146	150	147	106	111	134	121	144	98	129	42	45	39	57	39	47	60	43	15	55	49	50	45	48	29	42
gene6031	GPR45	6	3	7	3	8	2	0	4	0	6	5	6	0	0	0	0	0	0	0	0	0	0	0	0	0	0	0	0
gene6032	MRPS9	109	115	115	95	129	118	110	89	84	103	128	110	51	51	58	44	47	44	30	42	21	41	30	48	34	55	18	63
gene6033	POU3F3	0	0	0	0	0	0	0	0	0	0	0	0	0	2	0	0	0	0	0	0	0	0	0	0	0	0	0	0
gene6034	LOC105612338	0	0	0	0	0	0	0	0	0	0	0	0	0	0	0	0	0	0	0	7	3	7	0	0	0	0	0	0
gene6035	TMEM182	4	6	3	7	2	6	3	6	3	5	0	2	69	91	72	80	78	57	50	52	30	57	89	78	99	71	70	91
gene6036	MFSD9	50	52	46	57	63	47	36	59	34	50	53	58	26	13	21	25	32	19	20	24	7	21	11	16	12	14	15	13
gene6037	SLC9A2	0	3	0	0	0	0	2	2	0	0	0	3	10	11	5	9	10	6	7	13	9	11	14	12	11	15	11	14
gene19843	F2	0	0	0	0	0	0	0	0	0	0	0	0	4	3	0	2	0	3	3	0	0	0	3	0	0	4	4	0
gene19840	ATG13	220	226	279	251	271	232	256	255	271	257	239	271	345	345	355	360	364	249	233	243	126	242	370	382	331	346	277	337
gene19841	ARHGAP1	201	162	201	175	182	176	182	164	184	181	158	173	63	57	44	74	47	0	3	0	2	4	20	20	23	25	14	27
gene7639	LOC101110050	0	0	0	0	0	3	0	0	0	0	0	3	0	2	0	5	0	0	0	0	2	0	2	7	5	0	0	4
gene7631	LOC105614881	0	0	0	2	0	2	0	4	0	0	0	0	5	3	2	0	3	0	0	0	0	0	0	0	0	0	0	0
gene7630	LOC105614882	0	0	0	0	0	0	0	0	0	0	0	0	0	2	0	1	0	0	0	0	0	0	2	0	0	0	0	0
gene7633	LOC105610651	0	0	3	0	3	0	2	3	0	5	5	3	3	3	3	0	3	0	0	0	0	0	6	3	0	0	0	2
gene7632	WNT7B	0	0	0	2	0	0	0	0	0	2	0	0	0	0	0	3	0	2	0	0	0	0	0	0	0	0	0	0
gene7635	MIRLET7B	2	2	2	0	0	0	0	0	1	0	1	2	4	0	3	2	2	4	7	9	3	5	2	3	3	3	3	4
gene7634	LOC105610652	3	0	5	6	2	0	6	5	5	1	2	0	7	9	8	18	9	0	4	7	2	4	10	8	10	13	7	9
gene7637	CDPF1	164	167	180	186	177	163	197	231	249	219	217	219	262	272	274	271	257	446	390	380	198	433	380	342	372	388	283	338
gene7636	PPARA	3	4	9	7	8	7	2	3	3	2	0	9	20	13	16	10	11	3	0	4	0	0	11	19	9	13	6	17
gene23358	ZSCAN23	12	16	12	12	15	20	18	17	14	17	17	20	13	8	11	13	11	9	3	11	5	17	11	13	11	18	12	13
gene9576	LOC101109012	0	0	0	0	0	0	0	0	0	0	0	0	2	0	1	0	0	0	0	0	0	0	0	0	0	0	0	0
gene9687	SBNO2	161	215	191	206	174	205	177	176	167	156	166	169	71	69	65	88	72	16	28	22	10	27	35	40	44	36	43	58
gene5099	GPR107	82	98	103	84	71	77	32	37	52	30	46	41	12	4	5	5	16	3	0	0	0	0	3	3	0	0	4	6
gene5098	NCS1	32	35	14	30	32	28	17	21	22	19	29	26	0	0	0	4	0	0	0	0	0	0	0	0	2	3	0	0
gene5093	EXOSC2	82	98	81	109	106	67	111	84	69	81	64	79	115	96	90	92	89	32	49	47	22	58	74	68	65	64	56	76
gene5092	ABL1	177	193	194	167	184	174	87	70	81	83	98	81	21	17	12	17	25	0	0	0	0	0	9	6	7	7	4	11
gene5097	HMCN2	0	0	2	2	0	2	0	0	0	0	3	0	70	83	68	75	59	3	0	6	7	4	64	64	65	66	57	50
gene5096	ASS1	0	2	0	0	0	0	2	6	0	0	5	0	46	41	40	44	36	42	37	31	19	27	43	38	28	38	29	32
gene5095	FUBP3	149	143	147	146	156	135	106	110	96	109	90	117	59	75	57	75	72	31	23	34	13	39	54	56	43	57	35	48
gene5094	PRDM12	2	0	3	4	0	0	0	2	0	0	3	0	0	0	0	0	0	0	0	0	0	0	0	0	0	0	0	0
gene22909	DAAM2	74	75	61	65	56	51	49	55	41	54	34	37	48	44	35	43	34	2	2	0	0	5	19	12	16	13	14	9
gene22908	LOC101106468	0	0	0	0	0	0	0	0	0	0	0	0	0	2	0	5	0	0	0	0	0	0	0	2	0	0	0	0
gene22904	KCNK5	0	0	0	0	0	0	2	0	0	0	0	0	0	0	0	3	0	0	0	0	0	0	0	0	0	0	0	0
gene22907	KIF6	0	0	0	0	0	0	0	0	0	0	0	0	0	0	0	0	0	0	0	0	0	0	0	0	0	0	0	1
gene22900	DNAH8	0	0	0	0	0	0	0	0	2	0	0	0	2	2	5	2	1	4	0	4	2	1	2	3	3	0	3	3
gene22903	SAYSD1	23	21	22	6	23	16	23	14	23	25	21	15	22	23	11	16	17	18	24	15	7	17	13	10	14	14	10	10
gene22902	GLP1R	6	2	0	8	13	0	10	10	7	7	2	6	2	2	0	0	3	3	2	0	0	0	5	2	2	6	0	2
gene14294	LOC105606845	0	0	0	0	0	0	0	0	0	0	0	0	0	0	0	0	0	1	0	0	1	1	0	0	0	0	0	0
gene14295	LOC105616296	7	4	11	7	3	10	11	3	11	12	11	14	0	2	4	7	7	0	0	0	0	0	2	4	6	7	2	7
gene14296	C11H17orf78	0	2	0	0	0	0	0	0	0	0	0	0	0	0	0	2	0	0	0	0	0	0	0	0	2	0	0	0
gene14297	TADA2A	67	56	51	51	70	50	53	36	53	57	40	46	48	40	45	34	42	4	10	11	3	7	31	47	33	41	22	45
gene14290	MRM1	54	41	50	34	44	46	39	39	33	46	41	40	40	62	48	62	49	26	43	41	27	48	38	39	45	41	32	38
gene14292	AATF	136	138	131	148	118	129	157	149	171	163	162	139	95	80	95	91	103	109	106	84	38	99	65	40	66	63	41	49
gene14293	ACACA	171	116	104	123	117	155	194	94	87	70	80	81	726	717	687	776	680	653	648	603	268	537	40	58	51	58	29	59
gene14298	DUSP14	266	242	272	274	247	222	253	271	224	221	256	282	18	17	28	18	11	9	5	4	4	9	7	8	5	8	7	4
gene14299	SYNRG	131	98	102	116	134	102	90	85	78	102	98	86	131	129	168	168	131	85	90	112	31	89	104	138	117	98	99	104
gene24995	ZRANB1	83	177	204	202	157	156	163	142	216	196	209	201	36	108	105	108	31	39	53	46	29	49	21	108	17	18	16	112
gene24996	CTBP2	160	142	188	137	155	136	153	149	148	158	132	173	164	160	167	165	160	93	89	105	42	78	125	132	121	138	91	121
gene24997	LOC105604337	0	0	0	0	0	0	0	0	0	0	0	0	0	0	0	0	0	0	2	0	0	0	0	0	0	0	0	0
gene24990	LHPP	49	78	56	49	60	53	76	78	89	82	68	66	108	87	109	104	100	94	101	89	31	75	89	103	86	84	66	93
gene24991	FAM53B	15	19	20	25	21	22	17	7	18	21	11	8	8	8	10	13	7	0	3	3	0	2	3	6	0	3	5	9
gene24992	METTL10	53	48	56	52	58	61	61	56	59	43	76	47	61	39	45	64	54	46	21	46	14	47	29	29	46	33	47	48
gene24993	FAM175B	55	54	67	51	51	49	56	59	59	66	51	37	47	59	69	58	40	42	51	40	14	30	46	56	42	47	31	45
gene20675	LOC106991698	0	0	0	0	0	0	0	0	0	0	0	0	0	0	0	0	0	0	0	0	0	0	1	0	0	0	0	0
gene20677	LOC101104859	79	91	78	73	58	70	39	44	56	45	37	47	22	21	26	19	17	11	4	9	5	8	2	11	8	7	2	9
gene20676	LOC106991699	2	1	1	0	1	0	1	0	1	0	0	0	2	2	0	0	0	0	0	0	0	0	0	1	0	0	2	1
gene20670	RNF150	70	74	75	76	87	70	64	76	73	75	66	67	77	106	129	133	124	128	123	123	53	135	139	182	152	169	126	162
gene20673	LOC105602753	0	0	2	0	0	0	0	0	2	0	0	0	6	2	3	2	4	3	2	2	2	2	0	2	0	2	3	0
gene20672	LOC105602754	0	0	0	0	0	0	0	0	0	2	0	0	0	2	1	6	3	6	4	5	6	2	2	4	2	2	3	2
gene20679	ELMOD2	83	87	91	72	75	89	73	102	83	87	82	83	38	47	38	55	51	22	38	37	8	39	30	31	30	34	34	36
gene22327	LOC105603471	3	0	0	0	0	0	0	0	0	0	0	0	9	20	4	19	10	3	6	5	3	12	2	11	2	6	4	7
gene19086	LOC101111829	0	2	0	0	0	0	2	2	0	2	0	0	0	0	0	0	0	0	0	0	0	0	0	0	0	0	0	0
gene19087	LOC101114973	0	1	0	0	0	0	0	0	0	2	0	0	4	0	2	2	3	4	7	6	2	2	6	3	3	2	5	3
gene24700	ALDH18A1	447	484	467	504	547	463	416	361	377	429	379	356	148	150	127	164	159	76	122	113	57	103	86	78	85	77	54	92
gene22295	RYBP	72	90	102	78	81	83	78	75	73	66	74	82	152	156	139	143	157	68	74	86	37	93	126	126	135	114	99	113
gene22294	LOC105603438	0	0	0	0	0	0	0	0	0	0	0	0	0	3	4	0	0	0	0	0	0	0	0	2	0	0	0	2
gene22297	FOXP1	132	151	128	138	163	140	90	81	117	101	84	96	46	49	29	41	33	2	7	1	2	7	20	19	24	23	12	25
gene22296	EIF4E3	88	32	40	19	32	75	27	101	27	89	26	31	90	29	18	47	24	38	40	34	3	36	22	64	61	66	34	12
gene22291	PPP4R2	136	122	118	129	124	96	84	82	94	100	117	91	64	68	89	64	72	43	47	44	19	39	81	75	64	81	51	77
gene22290	PDZRN3	438	424	469	415	431	444	387	385	358	334	365	385	163	202	151	190	182	101	89	96	36	95	152	137	158	162	105	166
gene22293	SHQ1	46	48	58	54	55	46	61	36	36	53	46	48	15	19	23	8	19	7	9	15	0	7	10	9	17	19	20	11
gene22292	GXYLT2	15	12	26	15	19	15	8	11	9	12	10	7	5	5	4	11	13	0	0	0	0	0	6	5	2	5	5	3
gene22298	LOC105607729	0	0	0	0	0	0	0	0	0	0	2	0	0	0	0	0	0	0	0	0	0	0	0	0	0	0	0	0
gene28262	NUP62CL	3	5	3	0	0	0	0	3	4	7	2	3	26	37	38	25	22	21	35	19	14	22	30	36	27	30	15	25
gene24703	CCNJ	10	12	16	11	13	7	8	9	6	5	4	3	0	2	0	3	0	0	0	0	0	0	0	0	0	0	0	0
gene28261	PIH1D3	0	2	0	5	0	0	3	0	0	0	0	4	6	9	7	5	7	9	10	11	3	4	10	15	7	8	7	9
gene28266	RIPPLY1	0	0	0	0	0	0	0	0	0	0	0	0	2	0	0	0	0	2	0	0	0	0	0	0	0	0	0	0
gene10998	BOD1L1	175	160	156	148	211	163	110	100	108	119	114	133	80	64	62	78	75	18	19	26	8	18	59	52	54	52	49	55
gene5662	RPIA	5	15	13	11	18	11	13	10	11	14	12	16	40	54	48	53	45	31	53	38	10	27	38	38	47	28	29	33
gene22123	GOLGA4	228	222	225	222	211	189	169	169	165	177	199	162	191	173	192	186	159	68	58	81	22	80	182	88	183	169	147	195
gene10992	HS3ST1	0	0	0	0	0	0	0	0	0	0	3	0	11	17	6	8	13	7	5	4	4	5	4	7	0	5	10	5
gene22121	DCLK3	72	114	82	116	89	79	115	114	108	134	106	108	3	6	5	7	6	6	4	7	3	6	7	6	10	6	7	6
gene22120	TRANK1	38	60	57	59	41	37	44	57	52	51	50	40	150	170	124	167	163	62	69	50	23	56	82	80	81	103	65	98
gene22126	LOC105603365	3	5	0	0	0	0	0	2	2	0	0	0	0	2	3	0	3	0	1	1	2	2	2	3	4	5	0	2
gene26639	LOC105604983	0	2	2	2	2	1	0	3	1	2	4	3	0	1	1	2	0	2	5	2	0	2	0	1	1	4	0	2
gene26638	ASCC1	98	92	112	100	113	93	94	108	101	117	99	107	56	132	105	107	117	97	104	124	44	94	129	141	151	150	114	164
gene26633	PSAP	8174	8213	8288	8243	8328	7618	9999	9781	9915	9873	9850	9826	3246	3433	3275	3359	3192	2407	2408	2485	1028	2501	2211	2230	2154	2276	1684	2145
gene26632	C25H10orf54	19	6	14	22	19	23	20	25	21	19	29	33	271	213	231	249	242	182	176	172	92	182	159	126	158	161	117	166
gene26631	CDH23	7	14	7	8	14	10	0	6	6	5	6	7	20	14	21	12	20	0	2	0	0	3	22	21	15	12	18	12
gene26637	SPOCK2	10	13	11	13	15	18	5	18	13	11	24	12	240	254	285	249	235	177	165	167	76	155	304	330	330	286	240	295
gene26636	LOC105604981	0	0	0	0	0	2	0	0	0	0	0	0	0	0	0	0	0	0	0	0	0	0	0	0	0	0	0	0
gene26635	LOC105604980	0	0	0	0	0	0	0	0	0	0	0	0	0	0	0	0	0	0	0	3	0	0	0	0	0	0	0	0
gene26634	CHST3	411	394	383	454	383	394	331	308	332	313	339	337	72	86	75	86	79	37	40	46	13	52	51	43	41	65	50	62
gene8304	OPN1SW	3	0	0	0	0	2	0	0	0	0	0	0	0	0	0	0	0	0	0	0	0	0	0	0	0	0	0	0
gene8305	CCDC136	46	13	30	26	25	28	32	24	16	35	31	33	0	8	11	3	6	7	7	8	0	7	8	3	3	2	3	0
gene8306	FLNC	1741	1688	1782	1603	1724	1582	1761	1681	1708	1685	1800	1703	1860	1821	1837	1749	1719	969	1018	918	397	965	1885	2010	1987	2036	1604	1912
gene8307	ATP6V1F	470	472	502	481	481	469	631	600	594	628	573	591	115	121	123	142	123	107	109	99	42	122	71	81	70	83	62	86
gene8301	FAM71F1	3	2	2	0	0	5	2	2	4	0	0	2	0	0	0	0	0	0	0	0	0	0	0	0	0	0	0	0
gene8302	LOC105608860	0	2	0	0	0	0	0	0	0	0	0	0	0	0	0	0	0	0	0	0	0	0	0	0	0	0	0	0
gene8303	CALU	4084	4089	4043	4181	4078	3755	3358	3637	3516	3529	3617	3597	1058	978	1008	958	953	581	576	560	259	677	501	531	487	559	374	551
gene8308	LOC105608858	0	0	0	0	0	0	0	0	3	0	0	0	0	0	0	5	2	5	0	0	0	0	3	3	0	3	2	5
gene8309	LOC105608859	0	0	0	0	2	0	0	0	0	0	0	0	0	0	0	0	0	0	0	0	0	0	0	0	0	0	0	0
gene14446	CPD	474	449	419	454	476	397	402	387	322	345	365	387	364	346	349	358	326	175	208	175	93	210	194	180	149	181	146	194
gene23765	MED17	159	207	178	163	189	144	156	141	174	167	174	196	117	116	103	103	130	61	65	67	30	82	75	78	69	75	58	92
gene17174	RALY	944	898	956	964	911	856	1095	1080	1050	1022	1020	1025	960	906	927	902	882	985	979	941	404	959	946	990	963	870	698	932
gene7077	TMTC1	0	2	4	0	0	0	3	2	3	3	3	3	18	25	25	25	21	5	6	5	0	0	26	22	15	20	14	19
gene17177	LOC101111988	288	292	288	321	299	295	397	406	390	380	402	376	223	207	214	231	218	215	240	253	99	232	201	211	205	212	171	221
gene17170	ZNF341	18	11	17	18	13	18	15	8	10	12	18	20	40	64	50	46	50	43	48	47	21	69	31	41	48	46	26	56
gene17171	LOC105606908	2	9	3	2	5	3	5	10	7	0	8	8	2	9	11	3	8	2	7	0	0	0	6	9	0	6	0	0
gene17172	CHMP4B	639	628	670	663	668	602	765	766	777	814	752	755	324	348	358	296	301	316	306	300	131	308	267	286	281	286	214	290
gene17178	LOC101112245	285	284	273	282	273	252	257	255	225	261	251	252	131	121	6	127	143	2	0	0	0	74	106	99	0	0	0	0
gene17179	ASIP	1298	1351	1322	1396	1337	1182	1784	1838	1741	1879	1809	1860	1116	1029	1042	1062	1033	1467	1609	1580	703	1495	921	963	911	993	765	963
gene2006	ADPRH	2	5	0	0	2	0	0	0	2	2	2	3	33	30	56	28	30	25	23	28	13	23	36	40	32	36	35	28
gene25338	EPG5	38	49	37	44	28	30	21	18	25	25	15	15	19	15	23	11	15	0	0	0	0	0	5	10	8	14	4	3
gene2000	ARHGAP31	138	135	131	144	171	152	134	138	133	130	135	147	141	175	159	160	158	110	100	128	61	112	113	123	86	122	105	106
gene2003	LOC105607786	0	0	0	0	0	0	4	0	0	3	3	0	0	2	0	0	0	6	2	5	5	7	0	3	4	0	0	0
gene7070	LOC101107776	13	13	15	12	12	16	15	20	18	17	17	13	30	33	27	35	30	57	59	61	27	63	32	41	35	33	31	30
gene23658	CD83	17	17	7	14	15	15	14	11	13	13	20	10	13	30	31	27	27	10	15	6	3	17	19	31	14	19	24	17
gene23653	DTNBP1	131	174	166	168	169	139	172	206	177	198	186	179	76	61	80	82	83	108	92	96	43	102	90	74	93	73	70	78
gene23650	GMPR	7	7	13	12	7	5	9	16	11	14	7	15	100	91	98	92	89	98	75	84	38	81	124	155	125	130	142	142
gene23654	JARID2	52	46	58	42	58	55	47	45	44	49	49	58	147	173	127	131	140	106	82	89	45	98	181	179	184	204	136	199
gene3039	DIRAS2	0	0	0	0	0	0	0	0	0	0	0	0	0	2	0	0	0	0	2	2	0	3	0	0	0	0	0	0
gene3038	LOC105606997	0	0	0	0	0	0	0	0	0	0	0	0	0	0	2	0	0	0	0	0	0	0	0	0	0	0	0	0
gene3033	GADD45G	32	41	31	31	36	26	53	57	53	56	56	43	144	122	145	121	128	85	68	59	33	79	115	109	119	142	95	109
gene3032	LOC105606990	0	0	0	0	0	0	0	0	0	2	0	0	0	0	0	0	0	0	2	0	0	0	0	2	2	2	0	0
gene13509	NIPAL2	2	6	0	3	0	5	0	3	5	2	3	2	11	11	11	13	19	6	5	7	0	6	3	3	7	0	3	5
gene13508	KCNS2	0	0	0	0	0	0	0	0	0	0	0	0	0	0	2	0	2	0	0	2	0	2	0	0	0	0	0	0
gene24569	IFITM5	82	91	104	104	97	91	93	89	80	114	99	92	97	108	103	90	115	64	72	62	24	67	96	72	84	87	69	88
gene24568	IFITM3	105	81	98	117	93	88	126	125	111	124	125	129	200	214	213	205	180	203	213	222	107	236	166	188	158	168	153	187
gene24564	PKP3	2	0	0	0	3	2	0	0	0	0	0	0	0	0	0	0	0	0	0	0	0	0	0	0	0	0	0	0
gene24567	LOC101105867	10	10	6	13	10	8	5	7	6	6	12	9	77	71	93	76	77	198	160	204	124	208	69	85	100	86	61	77
gene24566	LOC105604159	0	0	0	0	0	0	0	0	0	0	0	0	2	0	0	0	0	0	0	0	0	0	0	0	0	0	0	0
gene24561	PTDSS2	14	13	16	13	17	17	32	14	22	12	17	15	30	15	17	18	17	5	3	0	0	2	17	10	16	10	14	11
gene24560	RNH1	286	299	297	271	317	241	318	346	319	326	275	255	58	84	60	85	68	35	11	9	8	32	34	37	33	52	44	38
gene13507	LOC105616082	15	21	21	24	9	19	27	14	18	14	20	21	15	17	15	13	14	8	3	6	6	5	10	11	7	11	9	14
gene13506	STK3	135	116	99	116	96	87	112	118	68	97	67	89	76	94	68	74	73	34	46	37	25	58	82	56	75	83	77	90
gene12459	LAMA4	1696	1721	1658	1678	1702	1526	1244	1319	1315	1180	1241	1273	1543	1271	1177	1180	1192	333	327	672	150	312	546	790	767	518	672	820
gene12454	MARCKS	919	952	881	924	910	770	1109	1055	1062	1079	1118	1105	1886	1887	1939	1898	1869	1684	1693	1720	787	1770	818	850	863	888	687	902
gene12455	LOC105613116	0	0	0	0	0	0	0	0	0	2	0	0	0	0	0	0	0	0	0	0	0	0	0	2	0	4	0	3
gene12456	RFPL4B	0	0	0	0	2	0	0	0	2	0	2	0	0	2	0	4	0	0	0	0	0	0	0	0	0	0	0	0
gene12457	LOC105609598	0	0	2	0	0	0	0	0	0	0	0	0	0	0	0	0	0	0	0	0	0	0	0	0	0	0	0	0
gene12451	HS3ST5	0	0	0	0	0	0	0	0	0	0	0	0	0	0	2	2	3	0	0	0	0	0	0	0	0	0	0	0
gene12452	LOC105613113	0	0	0	0	0	0	0	0	0	0	0	0	0	2	2	2	0	0	0	0	0	0	0	0	0	0	0	0
gene12453	HDAC2	492	535	477	472	446	446	468	471	484	487	469	492	297	264	318	290	302	125	122	118	59	144	153	197	177	185	120	184
gene58	LOC101109851	8	7	7	2	9	0	2	1	5	0	4	0	0	0	0	3	0	0	0	0	0	0	0	0	3	0	0	3
gene56	KLHL30	0	0	0	0	2	0	0	0	0	0	0	0	31	32	33	34	31	29	33	60	16	46	90	103	87	82	73	103
gene57	LOC106990829	18	22	29	18	27	17	29	22	17	20	15	30	27	17	11	17	15	16	8	14	6	11	20	21	15	30	12	19
gene54	LOC106990827	0	0	0	0	0	0	0	0	2	0	0	0	0	2	0	0	0	0	0	0	0	0	0	0	0	0	0	0
gene55	ILKAP	149	159	149	181	187	178	208	203	228	214	238	243	369	347	374	396	348	288	307	339	129	336	430	421	390	385	294	390
gene52	HES6	0	0	0	0	0	0	0	0	0	3	0	0	20	28	15	24	21	54	51	48	24	44	22	28	22	25	12	15
gene50	TRAF3IP1	105	101	106	101	82	69	81	80	76	88	54	73	52	60	54	47	44	20	25	27	8	21	31	40	24	36	26	24
gene51	PER2	0	0	0	0	0	0	0	0	0	0	0	0	5	16	6	7	12	0	5	0	0	2	0	7	6	6	0	10
gene24389	CCDC85B	29	30	43	32	37	31	39	49	43	30	32	51	86	76	67	93	69	135	149	147	74	117	42	55	51	57	41	59
gene24388	FIBP	642	523	560	576	560	528	770	735	712	744	715	739	339	360	344	340	343	267	296	275	142	263	291	314	326	269	243	286
gene8491	ZYX	1587	1518	1448	1600	1479	1435	1831	1890	1881	1869	1889	1900	1017	1078	1102	1058	1024	1088	1038	1017	443	1009	964	1003	911	947	752	931
gene24380	LOC105604115	0	0	0	0	0	0	0	0	0	0	0	0	0	0	0	0	0	0	0	0	0	0	0	2	0	0	0	0
gene24383	CFL1	2202	2230	2119	2148	2210	2006	2300	2330	2220	2417	2318	2300	561	541	585	546	525	76	81	57	41	82	257	227	244	263	203	247
gene24382	SNX32	0	0	0	0	0	0	0	0	0	0	0	0	0	0	0	0	0	0	0	0	0	0	0	0	0	2	0	0
gene24385	EFEMP2	996	966	994	982	1002	936	1049	1170	1042	1002	1099	1123	546	513	556	563	552	199	229	231	107	235	226	238	231	246	174	270
gene24384	MUS81	62	66	73	75	56	66	56	81	75	70	92	72	111	130	133	91	121	109	110	125	54	116	133	124	149	143	118	147
gene24387	CTSW	0	0	0	0	0	0	5	0	2	2	0	0	8	3	0	0	0	4	3	3	0	0	7	5	8	6	0	5
gene24386	LOC105604116	1	3	2	6	2	0	0	0	3	0	4	0	4	4	0	0	0	3	0	0	0	0	0	2	0	2	0	2
gene28804	LOC105605893	0	0	6	3	0	0	0	9	5	0	6	0	9	2	6	0	0	10	4	0	0	0	7	8	7	0	6	9
gene28800	LOC101122584	108	76	90	80	94	85	71	64	67	70	71	76	47	41	32	50	30	0	3	6	4	6	10	14	10	10	3	10
gene28801	LOC105605891	41	54	47	67	45	37	43	81	62	65	57	56	46	69	61	48	54	11	19	17	2	22	51	51	38	38	30	34
gene14880	XYLT2	239	261	254	237	245	198	230	259	235	210	233	231	175	167	169	210	168	208	162	178	83	197	160	143	156	152	108	162
gene14883	LOC101107369	74	76	84	76	55	65	89	88	80	91	90	88	117	108	125	107	116	140	132	138	56	139	92	86	78	87	72	94
gene2842	CNTRL	36	52	47	38	39	16	24	19	25	26	46	32	33	61	46	63	76	24	26	22	9	17	36	39	48	31	28	43
gene2845	TRAF1	45	63	69	57	44	50	41	41	46	46	27	58	49	60	58	35	42	30	24	34	21	31	45	57	42	50	41	39
gene2844	C5	0	0	0	0	0	0	0	0	0	0	0	0	0	6	0	2	0	0	4	3	0	4	0	3	0	0	0	4
gene28808	LOC105605895	2	3	3	1	3	4	1	6	5	4	2	5	4	5	5	4	3	3	2	4	0	4	1	2	1	1	2	5
gene2846	PHF19	31	33	26	37	38	21	13	23	21	23	12	21	45	40	37	37	46	2	0	5	0	2	15	8	9	21	13	18
gene20198	MRPS27	182	157	181	181	161	164	147	150	181	172	195	184	140	168	161	154	134	128	93	135	45	122	149	120	138	151	112	160
gene14196	LOC105612047	0	0	2	0	1	3	0	3	0	0	0	0	2	0	0	0	0	0	0	0	0	0	0	2	0	0	0	0
gene8497	LOC101102558	0	0	0	0	0	0	0	0	0	0	0	0	2	0	2	0	0	0	0	0	0	0	0	0	0	0	0	0
gene18829	LOC105611167	1	0	3	3	1	5	2	2	3	3	0	6	3	5	2	5	0	2	0	0	0	0	4	3	0	2	5	3
gene18828	ZNF304	40	35	21	42	28	37	31	28	33	31	34	33	12	16	21	14	19	3	6	13	6	9	11	17	20	20	0	13
gene18821	LOC105602023	0	0	0	0	0	0	0	0	0	0	0	0	3	2	0	2	7	0	0	0	0	0	2	2	2	1	1	3
gene25382	MRO	2	0	0	0	0	0	0	0	0	0	0	0	0	0	0	0	0	0	0	0	2	0	3	3	0	0	0	0
gene25380	MAPK4	0	0	0	0	0	0	0	0	0	0	0	0	0	0	2	0	0	0	0	0	0	0	2	0	0	0	2	0
gene25386	SMAD4	83	102	86	86	99	96	53	52	41	38	61	40	26	26	32	23	35	0	6	4	0	8	10	17	12	4	6	8
gene25387	MEX3C	106	117	153	128	152	120	85	99	89	105	81	100	54	54	42	39	38	15	21	21	7	18	38	23	40	32	18	38
gene25384	ME2	58	64	40	55	37	38	55	30	25	42	47	34	18	20	23	15	11	10	12	11	4	12	9	11	9	15	8	10
gene25385	ELAC1	114	117	134	164	112	106	128	157	125	130	144	116	54	53	62	62	54	46	30	31	8	44	46	47	45	63	47	61
gene18827	LOC105602027	0	2	0	0	0	2	0	0	0	0	0	0	3	0	2	4	0	0	0	0	0	0	0	0	0	0	0	0
gene18826	LOC101104520	17	14	24	16	13	12	10	9	13	9	7	3	9	3	8	11	4	5	2	0	0	0	2	0	0	0	0	0
gene11107	MCC	19	28	26	39	17	12	18	12	12	14	14	18	27	15	28	29	34	5	4	5	0	1	16	23	10	15	11	19
gene11104	PIGG	83	77	91	78	79	92	83	90	57	71	67	76	29	38	32	31	32	15	11	15	6	13	25	26	35	23	15	28
gene11103	LOC105613214	0	0	0	0	0	0	0	0	0	0	0	0	8	9	13	10	0	0	0	0	0	0	5	3	2	3	3	0
gene11101	PDE6B	0	2	0	2	0	4	0	0	0	0	0	0	4	4	0	0	0	2	7	3	2	6	6	10	2	0	4	7
gene11100	ATP5I	38	6	0	46	0	51	70	84	60	61	0	73	214	222	213	226	216	812	847	876	364	996	260	234	257	248	208	299
gene20197	PTCD2	67	67	71	72	87	83	88	91	55	82	84	76	59	82	58	51	73	34	45	23	13	44	52	69	63	55	33	70
gene12001	JKAMP	89	107	122	98	115	78	112	77	108	94	105	110	48	48	51	54	42	26	20	31	13	32	58	31	29	36	24	48
gene11109	DCP2	65	74	89	83	88	94	59	86	68	90	75	60	83	91	83	67	73	51	49	54	24	74	64	54	51	54	34	72
gene11108	LOC101103400	25	27	31	22	26	27	18	22	27	17	22	23	126	114	132	120	119	90	104	85	49	95	122	133	139	136	102	141
gene12000	L3HYPDH	11	37	19	14	30	20	17	19	22	16	32	28	16	24	24	21	31	6	7	9	2	14	20	17	21	10	13	12
gene12007	PCNXL4	37	28	32	39	41	49	34	40	52	36	35	34	76	79	75	77	91	25	34	22	11	29	69	40	56	66	45	57
gene12006	LOC101117591	0	0	0	0	0	0	0	0	0	0	0	0	2	0	2	0	0	0	0	0	0	0	0	0	0	0	0	3
gene12005	LOC105615742	0	0	0	0	0	0	0	0	0	0	0	0	0	0	0	0	0	2	0	0	0	2	0	0	0	0	0	0
gene12004	LOC105613059	0	1	1	0	1	1	1	1	1	1	1	1	0	2	1	0	1	1	0	0	0	0	0	0	1	0	2	1
gene1307	UBAP2L	617	606	581	571	627	531	475	411	473	464	473	510	322	320	309	272	252	137	124	137	69	135	196	228	198	159	168	227
gene1306	C1H1orf43	201	193	148	147	169	152	174	199	177	180	184	164	151	155	184	148	154	103	100	86	36	91	124	116	129	119	107	121
gene1305	C1H1orf189	6	7	7	0	8	7	5	9	4	9	5	5	5	0	6	0	3	3	2	2	0	0	0	0	2	0	0	0
gene1304	TPM3	950	970	981	894	999	912	807	851	812	821	849	867	909	868	834	891	920	817	790	807	365	891	721	721	723	703	584	744
gene1300	LOC105608944	0	0	0	0	0	0	0	0	0	0	0	0	2	2	2	0	0	0	0	0	0	0	0	0	0	0	0	0
gene1309	AQP10	0	0	0	0	0	0	0	0	0	2	0	0	0	3	0	3	3	0	0	0	0	0	0	0	0	0	0	0
gene1308	HAX1	219	180	224	171	181	163	218	189	184	232	212	213	83	86	82	90	88	79	86	78	29	69	105	103	97	135	82	117
gene931	ATP5F1	641	592	593	594	616	566	599	599	634	616	586	613	531	574	569	571	474	554	619	586	245	632	647	632	635	674	472	688
gene4872	HP1BP3	349	345	387	346	383	357	337	390	371	332	385	329	264	296	254	255	273	156	138	134	57	141	184	186	172	187	168	195
gene4873	SH2D5	6	5	6	0	12	7	2	9	9	1	2	2	0	2	0	0	2	0	0	0	0	0	0	0	0	0	0	0
gene4870	EIF4G3	366	343	414	364	331	313	285	221	251	263	271	263	211	188	199	203	217	110	103	113	49	107	121	117	129	121	88	138
gene4876	PINK1	466	485	434	465	409	402	508	570	575	503	537	521	243	250	268	278	271	208	201	215	91	249	215	183	222	190	147	226
gene4877	CDA	7	20	23	15	10	13	13	9	6	6	15	12	0	6	5	0	4	0	0	0	0	0	2	2	2	0	3	0
gene4874	KIF17	6	11	5	10	6	9	0	4	2	7	4	5	6	3	3	10	12	9	3	3	4	3	0	0	0	4	0	0
gene4875	DDOST	1467	1439	1511	1495	1473	1407	1400	1298	1345	1322	1388	1419	956	939	925	908	812	538	545	562	230	542	516	556	575	549	422	545
gene4878	FAM43B	26	31	33	31	24	27	31	31	37	40	31	30	14	25	20	24	20	12	8	19	3	12	10	4	9	7	4	7
gene4879	LOC105611487	6	5	10	2	7	5	5	11	12	14	7	17	7	7	14	11	10	7	5	5	3	4	11	6	9	6	4	6
gene118	KCNJ13	0	0	0	0	0	0	0	0	0	0	0	0	0	0	0	0	0	0	0	0	0	0	0	0	2	0	0	0
gene119	LOC106990791	0	2	0	0	0	0	0	0	0	0	0	0	0	0	0	0	0	0	0	0	0	0	0	0	0	0	0	0
gene110	ATG16L1	55	52	38	38	61	37	45	33	35	29	39	47	24	18	18	20	17	3	0	0	0	0	9	12	6	8	6	10
gene111	LOC105616381	0	3	2	3	0	5	2	3	0	0	0	0	0	0	0	0	0	0	0	0	0	0	0	0	2	0	0	0
gene112	LOC105616475	0	0	0	3	2	3	3	2	0	2	5	0	3	6	0	4	3	0	2	0	2	0	4	2	0	4	4	5
gene113	INPP5D	0	0	0	0	0	0	0	0	0	0	0	0	29	34	28	31	19	20	29	27	7	18	10	18	11	12	11	13
gene115	NGEF	0	2	2	1	6	6	2	4	4	2	4	0	6	11	19	14	8	0	3	0	0	3	9	9	10	5	3	12
gene117	GIGYF2	194	215	205	203	188	182	143	145	180	144	152	178	159	121	163	145	153	75	78	102	33	83	130	106	112	111	69	133
gene6658	MON2	106	101	89	111	93	96	72	96	79	78	92	83	81	68	89	86	65	38	29	28	12	33	71	65	62	76	45	56
gene6659	USP15	78	84	104	76	99	78	93	97	80	94	79	85	96	121	100	89	134	96	39	82	36	63	117	109	102	92	106	112
gene6650	AVPR1A	0	0	0	0	0	2	0	0	0	3	2	0	30	28	29	32	30	13	14	17	10	12	9	10	21	11	13	13
gene6651	LOC105614758	0	0	0	0	0	0	0	0	0	0	0	0	2	0	0	3	2	3	0	0	2	3	0	0	0	0	2	0
gene6655	PPM1H	0	0	0	0	3	3	3	0	0	0	5	0	34	30	40	26	21	25	33	26	15	30	20	19	15	23	15	16
gene6656	LOC101117324	0	0	0	0	0	0	0	0	0	0	0	0	2	0	1	0	0	0	0	0	0	0	0	0	0	0	0	0
gene6657	MIRLET7I	2	4	3	4	0	2	4	3	2	4	0	2	0	0	3	0	0	0	0	0	0	0	0	0	2	2	1	0
gene10760	LOC105615508	0	0	0	0	0	0	0	0	0	0	0	0	0	3	0	4	0	0	3	0	0	5	4	3	4	0	5	4
gene10762	YTHDC1	178	184	169	197	203	168	189	192	168	175	181	182	320	340	320	305	301	172	133	125	63	137	285	323	278	281	225	268
gene10763	LOC101122029	0	0	0	0	0	2	4	3	3	5	0	0	0	0	3	0	0	0	0	0	0	0	3	2	0	0	0	0
gene17239	LOC105606895	0	0	0	0	0	0	0	0	0	0	0	0	3	1	0	0	1	2	0	0	0	0	0	0	0	2	0	0
gene17238	GHRH	0	0	0	0	0	0	0	0	0	0	0	0	0	0	2	0	0	0	0	0	0	0	0	0	0	0	0	0
gene17236	RPN2	1783	1807	1829	1893	1752	1639	1645	1676	1597	1553	1683	1618	727	699	699	727	708	383	365	436	170	456	347	371	360	324	291	371
gene17235	MROH8	0	0	0	0	0	0	1	0	0	1	0	0	0	0	0	0	0	0	0	0	0	0	0	0	0	0	0	0
gene17234	RBL1	44	58	35	34	38	41	25	22	20	21	18	28	34	21	23	18	19	7	8	9	5	9	15	21	13	11	17	15
gene17233	LOC106991532	0	1	1	0	0	0	0	0	0	0	0	0	0	0	0	0	0	1	1	1	0	1	0	0	1	0	0	0
gene17232	LOC105606898	0	0	0	0	0	0	0	1	0	0	0	0	0	0	2	0	0	0	2	3	0	0	0	0	0	0	2	0
gene17231	TRNAE-UUC	0	0	0	0	0	0	1	0	0	0	0	0	0	1	0	0	1	0	0	0	0	0	0	0	1	0	0	0
gene17230	SAMHD1	100	81	81	85	70	65	83	67	89	72	79	98	71	67	67	68	72	71	39	64	24	63	26	31	14	27	15	17
gene7019	CACNG2	0	0	0	0	0	0	0	0	0	0	0	0	0	0	0	0	0	0	3	0	0	0	0	2	0	0	0	0
gene7018	LOC105610957	0	0	0	0	0	0	0	0	0	0	0	0	0	0	0	0	0	4	0	0	0	0	0	0	0	0	0	0
gene7011	LOC101121414	0	0	0	0	0	0	0	0	2	0	0	0	3	6	10	6	5	0	0	5	0	5	9	6	7	5	0	6
gene7013	TXN2	344	291	328	324	318	267	409	380	413	369	444	390	309	289	341	344	346	356	342	355	170	345	269	259	273	293	204	271
gene7012	MYH9	5673	5442	5668	5520	5604	5002	3938	3970	3881	3891	3827	3848	560	579	568	577	621	32	48	38	9	37	232	220	195	222	170	236
gene7015	FOXRED2	8	7	6	6	3	6	0	10	3	5	6	7	35	27	25	34	16	29	24	27	14	30	21	33	24	14	24	19
gene7014	LOC105610956	4	2	0	6	0	0	0	3	3	3	2	6	2	8	0	8	4	0	7	0	0	0	2	4	2	10	2	0
gene7016	EIF3D	690	669	644	610	675	622	730	781	745	802	719	754	591	583	550	586	577	915	925	893	394	892	647	605	649	632	481	627
gene2027	FBXO40	0	0	0	0	0	0	0	0	2	0	0	0	6	0	0	3	5	0	0	0	3	0	0	3	0	0	0	4
gene2023	POLQ	7	23	25	28	16	16	9	13	7	9	9	14	13	21	11	14	18	16	12	15	9	10	15	11	17	16	22	15
gene2020	GTF2E1	10	15	15	49	14	31	36	15	43	34	16	13	25	17	24	7	22	24	12	13	6	18	16	17	15	16	17	15
gene2029	GOLGB1	337	385	347	306	356	288	283	247	256	297	259	298	222	239	225	228	209	148	120	120	42	117	128	117	132	133	107	181
gene2028	HCLS1	0	5	0	3	0	0	0	0	2	5	2	3	31	27	26	22	28	15	27	25	11	23	14	13	8	11	9	9
gene3778	AMER3	2	0	0	0	0	2	0	0	0	0	0	0	0	0	0	0	0	0	0	0	0	0	0	0	0	0	0	0
gene3779	ARHGEF4	29	31	28	29	28	22	20	13	25	23	22	24	3	3	5	8	10	0	0	0	0	0	0	0	2	0	0	0
gene3872	FRZB	0	0	2	0	3	2	0	0	0	0	0	0	186	135	158	149	154	126	139	117	70	144	136	116	144	137	99	143
gene3770	CYFIP1	590	556	536	575	549	524	458	458	460	467	466	482	416	474	428	424	426	143	139	144	59	153	228	293	299	265	219	268
gene3771	TUBGCP5	41	44	49	39	37	40	29	38	31	35	27	29	46	53	29	49	37	13	14	15	7	6	39	27	21	27	30	32
gene3773	CCDC115	21	31	34	28	28	29	23	30	23	27	24	34	8	27	15	19	11	6	6	6	3	9	4	5	9	3	3	0
gene3774	IMP4	92	113	151	126	127	100	130	134	148	125	134	134	132	144	128	116	114	149	150	148	55	148	111	113	106	120	83	109
gene9815	PAIP2	193	199	225	181	196	189	230	197	216	205	227	215	334	276	343	347	352	242	218	237	96	234	287	282	329	337	247	298
gene3870	LOC106990360	0	0	0	0	0	0	0	0	0	0	0	0	0	0	0	0	0	0	0	0	0	0	0	2	2	0	0	0
gene3876	PDE1A	276	343	275	277	273	290	245	244	259	259	270	282	15	13	23	13	31	7	13	9	5	9	17	22	19	22	10	25
gene3875	LOC101119111	115	121	109	121	126	119	126	147	152	103	128	128	83	78	78	106	82	67	67	85	29	66	107	98	89	82	77	100
gene3874	DNAJC10	494	527	451	469	474	429	432	378	455	392	415	406	225	253	285	261	221	210	258	215	105	252	172	135	171	174	126	157
gene4526	ASIC4	4	7	11	6	5	0	6	6	3	3	7	5	34	23	29	33	50	32	33	23	8	30	17	24	33	28	31	37
gene4527	CHPF	983	1021	1088	1037	1062	999	1099	1120	1206	1109	1097	1112	616	567	587	579	618	441	416	428	221	445	353	366	327	309	299	350
gene4091	CYTIP	2	0	0	0	6	0	0	2	0	0	0	0	3	0	2	0	3	5	0	0	0	0	3	0	0	0	0	0
gene4093	GALNT5	8	4	7	7	10	9	3	5	6	6	3	2	22	16	18	16	14	12	19	19	7	21	5	7	11	3	5	0
gene4094	LOC105607991	0	0	0	0	0	0	0	0	0	0	0	0	0	0	0	0	2	0	0	0	0	0	0	0	0	0	0	0
gene4780	SH3BGRL3	466	448	464	466	476	428	664	658	639	645	678	632	331	324	341	341	314	344	354	333	163	346	221	222	217	201	179	183
gene4781	CEP85	41	22	41	38	28	22	12	27	22	28	21	17	101	95	93	89	101	79	50	66	30	64	147	127	135	118	104	135
gene15789	SUSD4	0	0	3	0	0	0	0	0	3	0	0	0	5	0	7	12	9	7	6	8	0	10	4	9	15	10	6	5
gene5321	ODC1	954	863	896	914	839	785	915	910	1006	910	937	950	371	349	350	382	390	256	233	230	99	262	232	311	238	251	175	266
gene5320	HPCAL1	119	137	128	117	131	115	134	137	169	143	160	122	119	116	90	117	109	117	113	112	49	116	111	128	150	139	101	128
gene5323	ATP6V1C2	0	0	0	3	0	0	4	0	0	2	0	0	9	3	7	7	0	0	0	3	0	0	6	5	7	4	0	7
gene5322	NOL10	144	129	150	113	137	124	123	110	122	131	135	136	134	110	136	113	106	74	69	68	27	57	108	97	103	116	89	111
gene26439	TTC13	111	96	132	125	113	101	105	92	104	123	104	91	47	43	31	42	48	24	28	29	11	31	42	33	35	30	23	31
gene26438	C25H1orf198	266	255	282	262	268	256	172	135	130	165	142	159	13	9	8	11	13	0	0	0	0	0	6	5	0	3	3	5
gene5326	LOC105612846	0	0	0	0	0	0	0	0	0	0	2	0	0	0	0	0	0	0	0	0	0	0	0	0	0	0	0	0
gene5329	ROCK2	286	258	269	273	257	241	211	231	228	244	215	209	184	164	168	209	182	56	75	65	47	64	119	126	114	126	89	120
gene26437	LOC101109671	123	121	122	130	132	106	97	106	92	114	107	94	171	182	177	172	186	79	74	78	40	87	147	137	141	126	103	141
gene26436	FMN2	0	2	0	2	0	0	0	0	0	0	0	0	1	0	0	0	1	0	0	0	0	0	0	0	2	3	0	1
gene8542	LOC101107860	52	48	43	54	42	57	48	63	57	57	64	49	94	81	82	78	93	119	99	108	46	112	120	104	116	84	58	89
gene8543	LOC106991145	0	3	0	0	0	0	0	1	0	0	0	0	3	0	0	0	0	0	0	0	0	0	0	0	0	0	0	0
gene8540	LOC101107593	60	41	43	42	35	46	26	37	48	27	23	25	12	20	13	21	13	0	2	0	0	2	0	4	10	3	11	5
gene8541	LOC105610305	33	29	30	32	34	32	30	31	40	26	35	20	24	24	10	18	25	0	0	2	0	0	10	10	11	6	7	7
gene26382	NUP133	75	99	96	98	79	83	80	69	70	76	87	63	60	55	60	48	48	26	27	25	17	29	46	51	46	67	32	56
gene26380	LOC105604888	10	13	14	19	7	16	12	17	10	16	9	19	20	22	10	27	20	10	14	13	5	23	14	8	19	17	16	15
gene26387	URB2	51	32	50	51	43	38	26	26	45	35	30	36	19	6	14	10	3	29	20	13	11	22	6	5	11	4	11	9
gene26386	TAF5L	39	36	29	41	29	33	17	17	24	18	28	32	2	11	3	7	6	0	0	0	0	0	2	2	0	0	0	0
gene26385	LOC105604890	0	0	0	0	0	0	0	0	0	0	0	5	0	0	5	0	0	3	2	3	0	3	2	0	2	6	0	6
gene26384	ABCB10	58	77	65	75	58	48	56	65	63	71	74	64	83	97	79	74	63	53	55	46	22	56	67	75	69	58	53	85
gene7841	LOC101118439	0	0	0	0	0	0	0	0	0	0	0	0	0	0	2	2	0	0	0	0	0	0	0	0	0	0	0	0
gene7846	LOC105614966	0	0	0	0	0	0	0	0	0	0	0	0	0	0	0	0	0	0	0	0	0	0	0	0	0	2	0	2
gene7847	LOC105614965	0	2	2	0	0	2	2	3	3	0	2	0	8	6	2	3	3	0	0	5	0	0	0	3	0	2	0	0
gene7844	HDAC9	10	12	9	11	8	5	0	4	2	4	7	3	0	0	0	0	0	0	0	0	0	0	0	0	0	3	2	0
gene25788	MKL2	67	61	64	90	62	55	36	46	44	43	44	47	62	76	57	71	55	49	40	53	24	54	78	71	87	66	48	92
gene12618	SMIM8	19	13	15	23	23	15	20	21	26	24	15	23	23	28	25	39	41	42	32	40	17	45	31	39	34	30	22	38
gene12619	GJB7	0	0	0	0	0	0	0	0	0	0	0	0	2	0	0	0	2	0	0	0	0	0	0	0	3	0	0	0
gene12616	CFAP206	0	0	0	0	0	0	0	0	0	0	0	0	1	0	0	0	0	0	0	0	0	0	0	0	0	0	0	0
gene12617	C8H6orf163	0	0	0	0	0	0	0	0	0	0	0	0	0	0	0	0	0	2	0	0	0	0	0	0	0	0	0	0
gene12614	RARS2	44	45	42	41	55	43	52	46	35	37	52	46	73	71	42	38	28	22	13	15	11	23	24	25	23	34	15	26
gene12615	SLC35A1	111	106	98	115	117	89	115	89	90	93	127	85	86	97	99	92	63	31	54	47	23	61	53	50	67	65	26	54
gene12612	AKIRIN2	43	53	42	49	42	43	47	58	37	49	47	42	46	65	38	39	39	8	14	14	0	11	40	24	41	51	23	31
gene12613	ORC3	35	32	16	25	27	28	23	28	40	14	30	25	50	48	35	45	30	47	50	46	17	41	31	25	39	24	20	24
gene12611	LOC105609774	0	0	0	0	0	0	0	0	0	0	0	0	0	0	0	0	0	2	2	0	0	5	0	0	0	0	0	0
gene15049	BIIIB4	0	0	0	0	0	1	0	0	0	0	0	0	0	0	0	0	0	0	0	0	0	0	0	0	0	0	0	0
gene15042	KRT10	16	15	13	12	7	15	18	14	20	14	13	15	28	24	33	36	31	47	25	35	16	31	27	32	37	28	24	21
gene15040	KRT27	0	0	0	0	0	0	0	0	0	0	0	0	0	0	3	0	0	0	0	0	0	0	0	0	0	0	0	0
gene15041	KRT28	0	0	0	0	0	0	0	0	0	0	0	0	0	0	2	0	0	0	0	0	0	0	0	0	0	0	0	0
gene23260	LOC101115740	2	0	0	0	0	0	0	0	0	0	0	0	0	0	0	0	0	0	0	0	0	0	0	0	0	0	0	0
gene17844	FHOD1	208	207	205	206	192	194	199	182	162	184	191	185	167	150	134	133	132	111	107	119	64	131	207	191	204	165	145	207
gene17845	SLC9A5	77	83	65	69	73	53	67	53	69	76	64	71	18	19	22	22	22	3	6	8	0	4	13	18	24	18	12	21
gene17846	PLEKHG4	287	272	294	299	313	305	293	275	283	268	274	288	14	4	5	5	9	3	4	6	2	2	4	7	3	9	7	5
gene17847	KCTD19	0	0	0	0	0	0	0	0	0	0	0	0	0	0	2	0	2	0	0	0	0	0	0	3	0	0	0	3
gene17840	E2F4	127	121	127	114	140	134	134	142	163	151	117	130	79	89	71	95	81	99	79	67	25	84	48	47	42	44	49	36
gene17841	ELMO3	5	2	3	8	6	2	9	10	3	6	6	0	18	22	17	10	18	15	6	9	8	10	18	11	13	15	9	13
gene17842	LRRC29	5	14	8	15	10	8	15	19	10	11	23	15	12	10	6	8	16	12	12	11	0	10	10	10	14	9	3	7
gene13740	TRIM13	52	57	68	47	48	47	79	61	67	61	55	53	32	41	42	39	44	13	19	21	6	25	50	50	45	39	37	41
gene24810	CUEDC2	371	404	403	412	421	328	492	473	532	468	445	464	280	277	272	247	217	262	268	280	99	279	307	289	271	246	244	274
gene24813	ACTR1A	823	829	786	818	780	671	615	657	630	636	651	633	88	76	79	96	80	3	6	9	0	8	21	26	32	28	12	22
gene24812	MFSD13A	17	13	15	10	12	22	19	22	17	10	14	11	13	9	22	10	9	13	3	6	0	7	8	3	3	0	3	3
gene24815	TRIM8	49	64	52	58	76	47	55	64	63	71	62	52	36	35	24	31	29	0	0	8	2	3	13	10	12	15	10	9
gene24814	SUFU	116	110	109	103	101	102	103	119	90	92	90	97	85	84	100	81	71	33	30	39	24	46	71	70	83	75	70	59
gene24817	SFXN2	65	87	74	75	48	57	67	59	60	68	67	58	43	22	29	37	28	23	28	21	11	14	14	9	17	19	17	25
gene24816	ARL3	226	220	240	231	227	182	237	231	262	271	243	246	180	144	187	185	160	181	126	159	72	157	136	139	151	133	132	145
gene23847	LOC101106977	1	0	0	1	0	0	0	0	0	0	0	0	0	0	0	0	0	0	1	0	0	0	0	0	0	0	2	0
gene23846	RAB30	41	39	32	48	51	41	51	41	53	30	40	38	28	31	30	26	23	10	11	13	7	11	18	13	24	22	10	17
gene23845	LOC101106722	37	30	39	26	29	33	21	24	29	22	26	25	140	132	158	135	131	83	100	86	45	88	134	128	146	126	108	147
gene23844	PCF11	92	122	105	96	90	114	88	75	86	86	71	84	159	147	163	160	147	105	84	105	42	128	166	149	181	160	110	177
gene23843	CCDC90B	85	105	109	90	91	65	101	94	111	99	89	97	75	53	68	79	49	6	17	30	12	29	84	39	49	65	16	41
gene23842	ANKRD42	31	24	31	48	32	35	32	27	30	28	28	31	26	30	32	22	18	11	14	7	4	8	19	25	25	25	12	17
gene23841	LOC105603989	11	4	11	6	2	5	11	7	9	3	2	11	13	11	11	16	8	6	3	3	2	7	3	6	7	9	10	6
gene23840	LOC105603981	12	17	12	13	11	14	13	19	14	15	17	15	12	14	12	14	19	22	20	16	8	19	17	13	10	12	10	14
gene14311	LOC101114535	0	0	0	0	0	0	0	0	0	0	0	0	10	19	8	10	17	26	21	21	14	20	0	5	0	5	2	0
gene14310	LOC101114285	0	0	0	0	0	0	0	0	0	0	0	0	0	0	0	0	0	0	0	0	0	2	0	0	0	0	0	0
gene14315	LOC101114790	0	0	0	0	0	0	0	0	0	0	0	0	118	130	114	130	130	92	67	72	49	102	42	49	71	56	39	38
gene14314	LOC100101238	0	0	0	0	0	0	0	0	0	0	0	0	115	155	145	132	109	178	155	161	74	146	19	17	13	16	23	18
gene14317	CCL16	0	0	0	0	0	0	0	0	0	0	0	0	4	5	11	7	9	6	11	10	7	16	2	0	0	0	0	0
gene14316	LOC101115044	0	0	0	0	0	0	0	0	0	0	0	0	138	133	113	105	144	163	151	159	76	175	141	117	118	110	116	118
gene14319	LOC105616299	0	0	1	0	0	1	0	0	0	0	0	0	4	0	2	3	0	2	2	2	0	0	3	0	0	3	2	0
gene14318	CCL5	0	0	0	0	4	0	4	3	0	4	0	6	28	25	27	33	27	26	27	34	14	22	0	0	3	2	0	0
gene25147	CELF4	0	0	0	0	0	0	2	0	0	0	0	0	3	2	2	3	6	6	12	8	3	2	5	2	6	7	6	3
gene25142	LOC101106384	7503	7458	7487	7295	7496	6695	8836	8787	8720	8736	8760	8664	3400	3227	3268	3256	3259	1075	1135	1091	481	1143	2781	2831	2652	2740	2210	2944
gene25148	KIAA1328	11	12	20	6	11	11	15	18	9	14	6	16	11	8	16	13	14	5	6	6	0	5	4	8	8	5	5	11
gene22539	LOC105603545	4	3	1	14	4	2	0	1	19	12	6	3	1	1	2	1	7	1	1	1	1	1	7	1	7	1	2	2
gene25856	DCUN1D3	36	33	24	22	29	23	26	21	22	20	24	21	15	9	15	19	16	5	6	1	5	6	9	11	3	3	6	9
gene25857	LOC101122491	0	0	0	0	0	0	0	0	0	0	0	0	0	0	0	0	0	0	1	0	0	1	0	1	0	0	0	0
gene25854	ERI2	7	13	6	16	12	8	7	7	5	8	3	13	10	13	13	6	6	3	10	10	3	7	7	2	0	0	0	0
gene25855	LOC101121819	15	20	16	20	9	25	16	10	9	10	10	8	16	28	11	16	26	11	10	12	5	11	15	15	11	17	12	14
gene25852	ACSM3	4	3	2	0	2	5	0	3	0	1	0	2	74	56	53	67	75	61	49	58	22	66	0	0	3	5	0	0
gene25850	ACSM4	4	5	3	5	3	0	6	13	0	4	5	3	3	2	7	6	5	3	3	1	0	2	6	3	2	7	4	8
gene25851	THUMPD1	16	26	16	18	21	16	12	7	11	7	7	15	0	11	8	14	8	14	9	14	6	14	7	11	11	11	5	17
gene25858	LYRM1	27	21	28	28	25	24	25	29	28	22	30	20	26	26	19	22	15	18	19	13	6	14	22	21	17	23	18	35
gene25859	DNAH3	3	2	3	0	0	0	0	0	0	5	0	0	0	0	6	0	0	0	5	3	0	5	0	0	0	3	0	0
gene10569	LOC101106847	0	0	0	0	0	0	0	0	0	0	0	0	0	0	0	0	0	0	0	1	0	0	0	0	0	0	0	0
gene10566	STIM2	60	44	45	62	40	56	57	53	50	56	61	44	76	80	83	93	77	56	50	68	26	68	56	66	62	70	58	83
gene10564	CCKAR	0	0	0	0	0	0	0	0	0	0	0	0	3	3	0	0	0	0	0	0	0	0	3	4	3	3	2	5
gene10565	TBC1D19	119	127	101	111	110	100	165	150	141	155	145	161	55	46	41	54	44	33	31	24	14	24	31	27	27	26	20	21
gene10562	RBPJ	145	152	140	149	151	106	157	130	136	117	149	155	262	265	293	262	301	167	205	210	88	201	228	225	206	215	174	222
gene10563	LOC101107788	0	0	0	0	0	0	0	0	0	0	0	0	0	0	0	0	0	0	0	0	0	0	0	0	0	0	2	2
gene10561	LOC105608875	0	2	0	0	0	0	0	0	0	2	0	0	0	0	0	0	0	0	0	0	0	0	0	0	0	0	0	0
gene17031	EDN3	0	0	0	0	0	0	0	0	0	0	0	0	10	23	19	12	16	25	19	31	8	15	30	30	22	32	19	25
gene17030	PHACTR3	0	0	0	0	0	0	0	0	0	0	0	0	0	2	0	0	3	0	0	3	0	0	0	2	0	0	0	5
gene17033	ZNF831	0	0	0	0	0	0	0	0	0	0	0	0	0	0	2	0	0	0	0	0	0	0	3	0	10	6	0	0
gene17035	LOC105606223	198	206	194	194	195	199	258	293	281	238	289	275	337	319	310	336	335	600	599	579	256	613	376	321	371	387	302	412
gene17034	PRELID3B	161	202	220	147	188	192	141	125	151	128	151	152	19	86	56	70	28	38	19	15	7	5	12	10	30	32	25	46
gene17037	CTSZ	870	911	858	908	883	801	1115	1064	1127	1040	1056	1091	327	315	302	292	263	380	373	363	177	361	235	196	184	187	164	210
gene17036	TUBB1	0	0	0	0	0	0	0	0	0	0	0	0	2	6	10	3	7	10	15	7	5	7	3	2	3	2	3	3
gene17039	LOC101115640	4289	4266	4332	4359	4470	3889	4654	4704	4609	4672	4695	4538	10237	9920	10067	10119	9847	4312	4447	4463	2044	4526	7864	7915	7935	7766	6206	7989
gene17038	NELFCD	309	338	333	338	316	229	356	316	346	335	325	306	447	393	452	408	396	270	326	265	141	268	450	446	446	474	349	426
gene16924	FASTKD5	33	30	34	27	41	28	25	25	29	28	31	22	13	9	13	18	19	17	21	14	6	20	6	10	12	21	6	15
gene16926	OXT	2	0	0	0	0	5	0	0	0	0	0	0	0	0	0	0	0	0	0	0	0	2	3	0	5	0	0	0
gene16927	MRPS26	32	31	29	36	53	21	67	56	57	52	44	53	74	99	113	111	61	225	209	178	96	190	136	128	116	118	81	120
gene16920	ITPA	210	206	209	193	208	172	250	204	219	231	235	222	160	145	152	179	163	236	244	270	120	260	168	187	164	164	127	135
gene16921	DDRGK1	143	160	176	151	180	133	168	159	200	210	176	206	121	86	110	131	140	176	194	202	77	211	155	101	142	120	111	139
gene16922	LOC101122805	99	141	130	108	110	100	138	125	107	113	92	119	111	106	113	88	67	46	52	41	23	35	65	57	45	65	50	42
gene16923	UBOX5	47	45	66	54	42	62	54	60	53	39	20	21	39	40	14	35	14	36	45	42	23	36	34	8	33	52	9	44
gene16928	GNRH2	2	0	3	2	3	0	2	0	3	0	0	0	0	5	0	3	2	0	0	0	0	0	0	0	0	3	2	0
gene16929	PTPRA	326	326	363	309	380	294	296	325	324	285	355	355	195	182	198	213	191	47	62	63	23	64	106	107	137	117	88	110
gene756	KIAA1107	18	16	22	17	18	18	12	15	19	19	10	18	26	16	22	33	24	15	15	15	0	12	16	19	20	21	20	29
gene757	TRNAE-UUC	1	0	1	2	0	1	0	1	0	1	1	1	1	0	1	1	0	0	0	0	0	0	1	1	1	1	1	1
gene755	LOC101116368	0	0	1	0	0	0	0	0	0	0	0	0	1	2	0	0	0	0	0	0	0	0	1	1	0	1	0	0
gene19161	CCDC153	5	4	6	4	5	1	2	5	6	13	2	0	0	0	0	2	0	0	0	0	0	0	2	0	2	0	0	0
gene19160	PDZD3	21	16	14	19	10	10	5	8	14	12	5	7	11	9	16	12	11	3	10	6	0	9	6	10	8	7	7	8
gene750	LOC101115846	0	0	0	0	0	0	0	0	0	0	0	0	0	2	0	0	0	0	0	0	0	0	0	0	0	0	0	0
gene751	CDC7	39	61	34	41	45	28	30	31	30	26	26	33	59	48	55	42	63	29	35	19	14	29	43	43	43	35	26	28
[truncated: 19,160 more rows]

## Sheet: Table S5
Table S5. The relative gene expression levels of key genes were validated by q-PCR.
	ACACA		FADS2		PRARA		PRARA
	Control	fat-1	Control	fat-1	Control	fat-1	Control	fat-1
Rep1	1.30636	0.10052	1.28788	2.37019	1.10573	0.283221	1.00637	1.44811
Rep2	0.808352	0.170821	1.1607	3.01049	1.0122	0.399149	0.999423	1.33099
Rep3	0.946969	0.152889	0.668964	2.12138	0.893475	1.05885	0.99424	1.27088

## Sheet: Table S6
Table S6. Specific primer sequences.
GeneName	Forward primer	Reverse primer
PRKACA	GTGAGCAAGAGAGCGTGAAAGA	TGCCCAGGGTCTTAATTCGT
PPARA	ATGTTGGTAGCCTATGGGAATG	AGCAGCCACAAAGAGGGAAAT
FADS2	CACCACGCCAAACCCAACATC	CCACTCGCCCAGGACAAACAC
ACACA	CTAGAGCCTCCGTTCTGGTC	AGCCCTCAGAGCTCTTATAATTC
Fat-1	CTGAAGTGGTTCCCCGTGTA	ACTCTTTCGCTGTTCCGCA

## Sheet: Table S7
Table S7. Determination of fatty acid content.
Fatty acid type	Control1	Control2	Control3	Control4	Transgenic fat-1	Transgenic fat-1	Transgenic fat-1
Elaidicacid-methylester (C18:2n-6t)	0.35459	0.52115	0.49166	0.46735	0.27	0.34	0.29
Methyl linoleate (C18:2n-6c)	1.27289	1.2473	1.30816	0.97315	1.07	1.16	1.41
γ-linolenic acid (C18:3n-6)	0.34545	0.29343	0.28588	0.33005	0.16	0.21	0.19
Arachidonic acid（C20:4n-6)	5.29239	6.39091	6.20839	4.83684	3.94	3.58	2.65
Eicosapentaenoic acid (C20:5n-3)	1.24973	1.41867	1.42998	1.24372	2.14	3.14	4.06
Docosahexaenoic acid(DHA) (C22:6n-3)	1.81324	0.5753	0.60772	1.08569	2.07	2.23	2.9
Dihomo-α-linolenic acid (C20:3n-3)	4.07612	4.90832	4.78642	3.69071	3.05	2.75	2.08
